# Supplementary material for: Comparative transcriptomics in Yersinia pestis: a global view of environmental modulation of gene expression
Source: BMC Microbiol. 2007 Oct 29;7:96. doi: 10.1186/1471-2180-7-96 (PMC2231364; doi:10.1186/1471-2180-7-96)
Supplement: Additional file 2 — Table S1. All the transcriptional changes of 4005 genes of Y. pestis in response to 25 environmental perturbations. Transcriptional changes were presented as the mean log2 ratios of mRNA level for each gene under the paired growth conditions (test/reference). The positive number stands for expression level increased, while minus decreased. Row represents the transcriptional pattern of a specific gene under various environmental perturbations and column stands for the genome-wide expression profile in response to a given condition. [file 1471-2180-7-96-S2.xls]

## Sheet: Sheet1
Table S1. All the transcriptional changes of 4005 genes of Y. pestis in response to 25 environmental perturbations.
GENE ID	GENE NAME	37 vs 26°C	cold shock	heat shock	high salt	high osmolarity	ompR mutant(HS)	ompR mutant(HO)	H2O2	OxyR	pH5.5	phoP-pH5.5	fur-26°C	fur-37°C	Fe2+-26°C	Fe2+-37°C	low Mg2+	phoP-Mg2+	chloromycetin	tetracycline	streptomycin	exponential vs stationary phase(BHI)	exponential vs stationary(TMH)	TMH vs BHI(exponential phase)	TMH vs BHI(stationary phase)	antibacterial peptides
91001-pCRY01	repA	0.343968		1.30609		0.878819	-0.021809	-0.107718	0.834802	0.97035	-0.199662	-0.00743227	0.363645	-1.10699	0.17855	-0.105557	0.749402	0.69808			0.584692				-0.785307	1.48731
91001-pCRY02	91001-pCRY02
91001-pCRY03	hipB1					0.403913						1.46689				-0.0926829		-0.525667	-0.36329	0.116755	0.934944					-0.472516
91001-pCRY04	nusG			0.530246			0.080639		1.16957												0.354185
91001-pCRY05	91001-pCRY05			1.6744		1.01699	0.0900163	0.082052			0.243862		-0.0280953	0.117714	0.197095	-0.196869		0.390038	-0.325069	-0.249691	0.27482					0.951567
91001-pCRY06	91001-pCRY06								1.04997
91001-pCRY07	virB1	0.125162		0.46874		1.14905	-0.300233	-0.446385	0.486293	-0.0166927	-0.0580652	-0.175144	0.438509	1.10261	0.578482	0.146591	0.0103485	-0.210537	0.232785	-0.184633	-0.2051		0.870416	1.78846	0.249663	0.455446
91001-pCRY08	virB2	0.258542		0.558158		1.18892								1.5751
91001-pCRY09	virB4	0.149013	-0.379784	0.656002		1.22496	-0.191491	-0.28668	0.759271	-0.278045	-0.00634567	-0.383019	0.205588	0.94046	0.407368	-0.140713	-0.293934	-0.559047	0.309613	-0.531323	-0.556984	0.157334	0.281772	2.2658	1.97855	0.493588
91001-pCRY10	virB5	0.00664544		1.06566	-0.0710774	1.04373	0.0308923	-0.180336	0.763225	-0.0317263	-0.0731259	-0.265455	0.412268	0.971554	0.299263	-0.29925	0.489785	-1.26642	-1.01742	-0.618744	0.00167386	0.213445	0.418345	1.87818	1.39285	0.00847274
91001-pCRY11	91001-pCRY11					0.550774		0.150082	0.306128	0.461437	-0.109352	0.0555243	0.678697	0.676093		-0.300444	1.37502	-0.759997	-2.53783		0.553542	0.221421			0.909086	-0.176912
91001-pCRY12	virB6	0.707727	-0.849021	1.12959	0.229644	0.466553	0.70061	0.238889	0.378769	0.453844	-0.121655	0.2887	0.694465	0.801238	0.309773	-0.176633	1.32161	0.257421	-2.13214	-1.08731	1.27092	0.165668	0.0404908	1.49578	0.581126	-0.719742
91001-pCRY13	virB8	0.19769		1.07947		1.1802	-0.0267487	-0.154204	0.956214		0.0727739	-0.410343	0.537698	1.32683	0.518528	0.0330682	-0.0868038	1.49306	-1.10552	-0.619156	0.558179			1.53036	0.821313	2.11529
91001-pCRY14	virB9	0.215248	-0.605333	0.677499		1.15863	-0.194468	-0.507998	0.90877			-0.543007	0.279698	1.42634	0.647574	-0.0341909	-0.26004	0.895655	-0.443635	-0.60111	-0.169844	0.252532	0.827169	1.46762	0.424152	1.19137
91001-pCRY15	virB10	0.0127263	-0.709937	0.601893	0.0253897	1.38511	-0.21304	-0.3221	0.433672	0.0805335	-0.0340874	-0.405172	0.373673	0.959231	0.66982	-0.128897	-0.363755	0.382419	0.0978985	-0.656232	-0.377974	0.250305	0.755112	1.68024	1.21518	1.44173
91001-pCRY16	virB11	0.354064		0.791928		0.896877	-0.192732	0.109337	0.336241		-0.142906	-0.0291274	0.308182	0.966248	0.399966	0.044606	0.544084	0.543868		-0.584561	0.54408				0.847	0.913135
91001-pCRY17	91001-pCRY17	0.203534		0.410648	0.267283	0.806877	-0.277055	0.0809816					0.45631	0.713911		0.029164	0.492113	0.381101		-0.579415	1.01643					1.09225
91001-pCRY18	91001-pCRY18			-0.136807				-0.141278					0.498062	0.936625	0.339661	0.0733027					-0.176998			1.98529	1.43855	1.30591
91001-pCRY19	91001-pCRY19			-0.181387									0.552515	0.590272		-0.285824		1.16234	-2.38119						1.56175	1.61373
91001-pCRY20	91001-pCRY20							-0.333534
91001-pCRY21	91001-pCRY21													0.888561
91001-pCRY22	mobB						-0.0819822				-0.102785	-0.182245	0.445143	0.873047		-0.0881691		0.356361								-0.273559
91001-pCRY23	mobC	0.619707		1.15575		0.834677	-0.0208971	0.230204	-0.156627		-0.046165	-0.204503	-0.0624238	0.464034	0.351466	-0.0522299	0.297436	0.246923			0.237643		1.197	1.32282		1.07284
91001-pCRY24	91001-pCRY24	0.931545		0.340426		1.29799	0.168656	-0.18262	0.866039			0.265161	0.38971		0.564103	0.0491639	1.19185	0.0246005	-1.39333		0.775281					0.582492
91001-pCRY25	91001-pCRY25	0.554226		0.740201	0.595024	0.636813	0.00748054		0.116992		-0.107717	-0.33145	-0.177672	-0.18072		-0.184576	1.26984	0.0252218	-0.179748	-0.053538	0.626084					0.39291
91001-pCRY26	91001-pCRY26			2.43433	1.80622		0.322043	0.302914	-0.218254	0.272487	-0.142321	-0.0167366	0.29675	-0.132228	-0.00996671	-0.35478	1.00568	1.91099	-2.6741	-0.7478	0.918635			0.541562	-0.52649	0.375751
91001-pCRY27	parA	0.111642		2.44785	3.04552	0.311405	0.362058	-0.0197107	0.163039	0.15726	-0.116396	0.220918	0.207603	-0.478853	0.234626	0.0529054	0.814948	2.17869	-2.44954	-0.615403	1.10431	-0.607665	0.54974	0.737125	-0.40885	0.234827
91001-pCRY28	mpr	0.20659		1.05843	1.25096	0.017955	-0.229244	-0.17216	0.607935	0.102651	-0.0391482	0.396567	0.070442	-0.398218	0.515176	0.305974	0.610239	0.95278	-1.23204	-0.627453	0.408207			0.881067		-0.431503
91001-pCRY29	hipB2			0.255396								0.045743		-0.117878				2.14949	-4.62645		0.774761					1.23459
91001-pCRY30	91001-pCRY30	0.622061		0.450572	2.30397	-0.1778	0.225799		0.192426	0.394354	-0.0280519	-0.287008	-0.0278005	-0.0878766	0.577111	-0.426074	2.55116	2.38049	-5.12815	-0.593024	1.0454		1.87827		-1.72826	0.198529
91001-pMT044	91001-pMT044
91001-pMT045	91001-pMT045			1.66896
91001-pMT046	91001-pMT046			2.68084								0.0682003
91001-pMT047	91001-pMT047			0.695229					0.0958263	0.339103	-0.0367002	-0.203636	0.00305179		0.194866	0.0367657	-0.284343									1.07022
91001-pMT086	91001-pMT086
91001-pMT087	91001-pMT087
91001-pMT088	91001-pMT088
91001-pMT089	91001-pMT089
91001-pMT090	91001-pMT090			1.55755			0.00243957		-0.153459			-0.551294	-0.245267		0.328298		-0.0211354									1.12173
91001-pMT091	91001-pMT091
91001-pMT092	91001-pMT092
91001-pMT093	91001-pMT093
91001-pMT094	91001-pMT094													-0.0819729
91001-pMT127	91001-pMT127	0.86466		-0.450989			0.254394	0.0149749	0.253229	-0.12526	0.0319555	0.202711	-0.0280321	-0.0568419	-0.336372	-0.156167	0.169976	-0.719005	0.962183	-0.0321803	0.282487	0.180303	0.0825861	0.231005	0.110793	-0.3534
91001-pMT128	91001-pMT128			0.500884					0.162344			-1.39276
91001-YP0966	rhlE	-0.150633	3.96831	0.132078		0.104716	-0.00424047		-0.0922408	0.22438	0.120967	0.0552558			0.158307	0.142179		2.80129			0.494322					1.41255
91001-YP0969	91001-YP0969						0.57064		0.190176	1.76676		-0.65083	1.17997													0.918065
91001-YP0970	dnaJ1					1.50383	0.582033	0.706728	0.31452	1.45417		-0.149826	1.36922		0.118724		0.662271	0.0908649	-0.306843							0.578777
91001-YP0971	91001-YP0971			-0.127348			0.65127		-0.107501			-0.228933	1.21059	-0.0648821	-0.0535663											1.04635
91001-YP0973	srmB1	-0.178097	4.22597	-0.0249651		0.0432302	-0.0826647	-0.330645	0.0574816	0.374459	0.0648199	0.00738841	0.0279532	-0.0608514	0.273999	0.159165	0.234135	2.85019	-1.41701	-0.979984	0.922992				0.216772	0.166503
91001-YP0974	acrR3			-1.20006										-0.587491
91001-YP0975	acrA4	-0.00904597		-0.416705	1.71019	1.88648	-0.244331	0.455321	0.387643	0.0180219	0.181655	0.558329	0.207736	-0.724776	0.179186	0.236377	-1.05692	-1.65592	1.9228	0.857145	-0.821777			1.06605	-0.082192	3.07913
91001-YP0976	ccmA2	-0.0993659	-2.09807	-0.716665	0.803877	2.00275	-0.310366	0.576537	0.466895	-0.298201	0.0949053	0.707369	-0.224998	0.0448197	0.38841	0.183631	-1.18632	-1.05997	2.34318	0.888199	-1.36355	-1.13229	-0.209092	0.634584	0.10489	1.70825
91001-YP0977	91001-YP0977	-0.390354	-1.50633	-0.679928	0.581917	1.72246	-0.512854	0.305779	0.212599	-0.367753	0.0201085	0.656916	-0.260973	0.177139	0.314357	0.116939	-0.820728	0.48589	0.848703	0.605178	-1.15068			0.263565	-0.058053	1.58339
91001-YP0978	91001-YP0978	-0.0511805		-0.117852		1.44018	-0.585815	-0.0576451	-0.393845	-0.134445	-0.0991557	0.666672	-0.1979	0.563251	0.196083	0.0484895	-0.194684	-0.224646	0.763358	0.281755	-0.581303			0.387738	0.0479067	1.13919
91001-YP0979	91001-YP0979
91001-YP0980	91001-YP0980
91001-YP0981	lysR4										0.0504165	0.286674	-0.339305		0.208697	-0.205764	-0.203943	0.48943								1.52016
91001-YP0982	nemA1	0.27337		1.00249		0.838073	-0.435223	0.0118855	0.0741467	-0.256626	-0.122446	-0.103163	-0.0883301	-0.288363	-0.081964	0.0775682	0.225277	-0.082966	0.114752	-0.116431	0.110858		-0.21092		0.0118972	0.109875
91001-YP0983	atoC1			0.0913716		0.260672	-0.582756	0.215372	-0.0306863		0.138474	-0.109453	-0.238635	-0.0834836	-0.0339479	0.0784907	-0.321178	-0.605644		-0.413234						-0.440016
91001-YP0984	baeS2	-0.00885243		0.0338345	1.84495	0.601753	-0.227541	0.213066	0.0889319	-0.185431	0.0684024	0.0981974	-0.0362139	-0.191284	-0.255756	-0.101126	-0.179416	0.731687	-1.41037	-0.276786	0.756934		0.249352	-0.20917	-0.137721	1.2626
91001-YP0985	91001-YP0985						0.0831275		-0.240667							-0.539479	-0.0481666	0.317731			0.0696339					2.09296
91001-YP0986	xapB			0.0523916			0.0748766								0.157644			0.828866
YPCD1.05c	sycE	2.41358		-0.834275		0.407401	0.423855	-0.332455			-0.501446	0.451436	0.129329		-0.209012	-0.28597	1.34839		0.112108	-0.833628	2.03798					0.34274
YPCD1.06	yopE	2.90933	0.721485	-1.55675	0.00563518	-0.86846	-0.498358	-0.501548	-0.088341	-0.307561	-0.0771753	-0.412451	0.261131	0.216851	-0.0567559	0.0607397	2.2509	-1.88535	-2.34979	-0.953619	0.377075	0.173426	-0.0587605	1.09944	2.69888	0.371409
YPCD1.07	YPCD1.07	0.707095		-0.576046	0.75611		0.292828	0.308402	0.220331	0.568356	-0.116625	0.066747	0.0683627	0.299003	-0.0966155	-0.193047	2.22298	-0.677112	-0.241158	0.0272586	0.330848	-0.454651	1.24133	0.495556	-0.442826	-0.720628
YPCD1.08c	YPCD1.08c	0.452994		-0.923633	0.789187	0.854838	0.250658	0.0939746	0.126621	0.377034	0.131538	0.027835	0.115691	0.0791838	0.0829885	-0.216841	2.02523	-0.949199	-0.044155	0.0257466	0.32291	-0.328842	1.26026	0.523463	-0.445429	-0.635308
YPCD1.09c	YPCD1.09c	0.733058		-1.51394	0.879882	0.110473	0.323328		0.224773	0.420556	0.0882074	0.00560653	-0.0453383	0.154774	0.0228871	-0.169451	1.82831	-0.763322	-0.321454	-0.0523504	0.348846	-0.376593	1.22931	0.587056	-0.459524	0.529282
YPCD1.11	YPCD1.11													-0.258881
YPCD1.12c	sopB	1.55384	-1.14006	0.641741	3.11643	0.730102	0.36262	0.0480205	0.0908067	-0.30813	-0.161625	0.444662	0.00460797	-0.275728	-0.335143	-0.167638	0.810913	-0.272122	1.23006	0.431156	0.0725513	-0.885601	0.603049	1.53118	0.45947	-0.113477
YPCD1.13c	sopA	1.53865	-1.21697	1.1053	3.76585	0.857584	0.317568	0.102963	0.0967844	-0.24659	-0.0370818	0.422795	0.0808376	-0.601756	-0.680477	-0.119952	0.604638	0.491801	-0.0692412	0.0890698	0.390219	-0.505806	0.358905	1.98716	0.0672143	-0.199908
YPCD1.15c	YPCD1.15c	1.20898		1.11132		1.08756	-0.330029	-0.398625	0.0779939	0.563189	-0.0318227	0.249265	0.0965444	0.118798	0.0496322	-0.00399447	0.745027	1.7613	-2.60492	-0.547746	0.916652				0.928129	-0.285182
YPCD1.16c	YPCD1.16c	1.49714		0.579892		0.931781	-0.361892	-0.393324	0.00832323	0.424513	0.0586255	0.0745621	0.341529	0.0943472	-0.145558	-0.0522668	0.950264	1.7591	-2.74635	-0.80274					1.13747	-0.768828
YPCD1.17c	ylpA	1.9487		0.229542	2.06653	1.23642	-0.2236	-0.406559	-0.0831297	0.420122	0.100691	0.223459	0.640551	0.267093	-0.209906	0.0412806	0.500443	2.17537	-3.42628	-1.07502	1.17564	-0.117337	0.290423	1.22337	2.00624	-1.99137
YPCD1.19c	yopK, yopQ	2.75447		-0.387703	2.84211		-0.231507	-0.603156	-0.0124102	0.180395	0.134053	-0.206714	0.720045	0.0359667	-0.200824	-0.128412	1.87438	0.243999	-2.8682	-0.761744	1.01298	0.37797	0.167148	1.00791	1.98031	-0.61506
YPCD1.20	yopT	2.68101	-2.3149	1.25571	3.5488	1.20592	0.842033	-0.0141398	-0.203216	-0.168859	-0.045638	-0.200235	0.292667	0.313839	-0.504968	-0.469603	1.09394	-0.77924	0.177462	-0.738121	1.79014	0.252219	-0.54202	1.33585	1.72478	0.213381
YPCD1.21	sycT	2.99989		0.904434	2.81506	1.22548	0.708268	0.19674			-0.0769965	0.43565	0.462603	0.7139		-0.457303				-1.29074	1.59238				0.96348	-0.213538
YPCD1.22c	Y0063
YPCD1.23	Y0062			0.466309	4.1479		0.722127				-0.468985	0.288561	0.0295911	-0.0412086		-0.536666	1.14427	-0.511238	-2.16963		0.994141				0.460427	0.226859
YPCD1.26c	yopM	3.1046	-2.54297	-0.34549	2.06214	1.37382	-0.601006	0.0929992	-0.37081	-0.110896	-0.148126	-0.0809048	0.464971	0.729536	-0.0507162	-0.208002	0.328474	-0.377941	0.729323	-0.517423	-0.807786	1.5671		1.01361	5.62368	0.198035
YPCD1.28c	yopD	2.22343	-1.49795	-1.20395	-0.335827	0.13033	-1.087	-0.258451	0.240289	-0.306903	-0.0173765	-0.560144	0.126367	0.509365	0.221823	-0.0444942	0.268174	-1.57881	0.633502	-0.216025	-1.43128	0.567678	-0.636775	1.1702	3.50492	0.00519852
YPCD1.29c	yopB	2.75635	-1.28922	-1.9894	-0.170074	-0.14227	-0.973275	-0.256683	0.118567	-0.295071	-4.78023e-05	-0.289701	0.146119	0.550819	0.126818	0.113833	-0.235507	-0.950474	-0.713872	-0.862777	-1.39673	0.610127	-0.547446	1.08401	4.00803	-1.49331
YPCD1.30c	lcrH, sycD	2.60605	-1.21071	-2.14253	-0.204403	-0.405628	-0.787931	-0.162859	0.130598	-0.320716	0.0290423	-0.349178	0.210486	0.377126	0.0136967	0.125566	-0.131802	-0.91254	-0.609296	-0.954181	-1.14596	0.516361	-0.445829	1.25275	3.25943	-0.64686
YPCD1.31c	lcrV	2.80227	-0.669488	-1.96974	-0.352066	-0.365428	-0.456594	-0.0681145	0.116191	-0.209279	0.0735466	-0.164341	0.539801	0.43627	-0.111942	0.147478	0.415594	-0.452483	-0.730353	-0.741406	-0.39376	0.352004	-0.287493	1.05907	2.71487	-2.53512
YPCD1.32c	lcrG	1.8905		-1.67905		-0.371016	-0.400681	-0.17816	0.0567935	-0.134574	0.303642	-0.0493345	0.405621	0.272629	0.14687	0.0240725	0.654836	-0.545128	-1.41628	-0.951576	-0.11522	0.308416		0.82467	2.00445	-1.01862
YPCD1.33c	lcrR, lcrR	1.31505		-1.53277		-0.610737	-1.39374	0.118172	-0.0806288	0.0252431	0.104954	0.333398	-0.0500005	0.422063	0.0394583	0.101536	-1.36148	-1.13006	3.44546	-1.06791		0.0470514	-0.0160728	0.572429	1.21086	-0.224666
YPCD1.34c	lcrD, yscV	1.63286	-0.110429	-0.880898	-0.79184	-0.554097	-1.39269	0.204928	-0.260375	0.243824	-0.118865	0.0714944	0.429719	0.402522	0.0731148	0.102642	-1.43618	-0.642869	2.19871	-1.26253	-0.844123	-0.188912	-0.193109	0.71553	1.27714	-0.327548
YPCD1.35c	yscY						-1.16856	0.045343	-0.0221729	0.555219	-0.140681	0.338787	0.322833	0.593105	-0.0880691	0.13074	-0.372062	-0.0953673	-0.0544835	-0.926395	-0.120505			0.47759	0.914786	-0.882918
YPCD1.36c	yscX	2.18436		-1.02334	-1.08863	-0.648152	-0.881179	-0.346703	0.039627	0.266073	-0.0429541	0.0692469	0.235151	0.58314	-0.0131568	0.0587859	-0.0752007	-0.654896	-0.123413	-0.74155	0.606982		-0.237959	0.546462	1.11951	-0.94047
YPCD1.37c	sycN	2.5012	-0.339837	-1.1217	-0.329537	-0.771961	-0.520913	-0.243624	-0.0265305	0.216471	-0.0701903	0.299089	0.311954	0.616306	-0.0638912	0.00928285	1.141	-0.777773	-0.923422	-0.657826	0.638388	-0.0360979	-0.0465017	0.830984	1.76581	-0.60807
YPCD1.38c	tyeA	2.2268		-0.937653	0.244896	-0.0828377	0.0300143	-0.52612	0.0689937	0.00804424	-0.00563971	-0.172098	0.308032	0.235508	0.0685463	-0.149528	1.48086	-1.15589	-1.30277	-0.670898	0.664112	0.0320166	-0.022603	1.03369	1.87561	0.980214
YPCD1.39c	yopN, lcrE	2.42824	-0.854533	-1.87873	0.64402	-0.330231	0.0721168	-0.22939	0.139899	-0.164501	-0.0340252	-0.236327	0.441697	0.393794	-0.253846	-0.06874	1.70179	-1.15451	-1.63064	-0.695735	0.326039	0.144421	-0.0722083	1.18511	1.8669	-0.400262
YPCD1.40	yscN	2.00139	1.54128	-2.72952	1.09543	0.0957579	-0.220459	-0.126208	0.00702037	0.161525	-0.0651387	-0.057753	0.638879	0.244222	-0.118009	0.276196	0.894385	1.10982	-2.75689	-1.03221	1.41195	-0.837414	0.227374	1.46421	2.55363	0.423026
YPCD1.41	yscO	1.51928	1.22119	-2.47985	0.45445	-0.0213866	-0.483846	-0.101479	0.158653	0.275552	-0.067666	-0.159763	0.451902	0.46322	0.110607	0.206874	0.381043	0.56411	-2.02196	-0.923022	0.938255	-0.680724	0.263899	1.31509	2.22516	-0.235601
YPCD1.42	yscP	1.93787	1.12619	-2.6297	-0.196126	0.0134525	-0.988736	-0.0751508	0.185647	0.222964	-0.0922524	-0.0978469	0.226957	0.315468	-0.0732111	0.186545	0.121416	-0.637469	0.858444	-0.89838	-0.144676	-0.436598	0.0435082	1.07713	1.95216	-0.739465
YPCD1.43	yscQ	2.47575	0.239356	-2.01739	-0.905481	-0.194842	-1.49207	-0.0962449	0.0960987	0.142347	-0.0337497	0.245305	-0.0869888	0.563945	-0.0350825	0.194429	-0.0899077	-2.41857	3.46714	-0.60894	-1.54601	-0.315105	0.0403738	1.26846	2.12793	-0.0687675
YPCD1.44	yscR	2.23037	-0.123939	-1.45612	-1.47673	-0.656188	-1.56846	-0.140776	0.119715	0.367829	0.0357452	0.394047	-0.0636106	0.633269	-0.154204	0.24361	-0.691442	-1.70386	4.31847	-0.473869	-1.62414	-0.343345	-0.161122	1.06287	1.61625	0.839283
YPCD1.45	yscS	1.87411		-0.38025			-0.767608	0.0371489			-0.136524			0.78226		0.322128				-0.409598						-0.86605
YPCD1.46	yscT	1.98386		-0.513058	-0.25781	-0.39619	-0.472358	0.282105	-0.00539843	0.572891	-0.0809032	0.275364	-0.00889318	0.541086	-0.2115	0.139447	-0.41675	-0.821128	1.76684	-0.509093	-0.202791	-0.279148	0.153714	0.54487	0.513714	-0.602838
YPCD1.47	yscU	1.87843	0.0454096	-1.29333	-0.357761	-0.482159	-0.136693	0.109147	0.110456	0.344126	-0.10385	0.124834	0.225614	0.618473	-0.180438	-0.0089568	-0.645113	-2.09341	2.61405	-0.288024	0.0841599	-0.440434	0.161223	0.728569	0.567275	0.765105
YPCD1.48	virG	2.47664		0.947249		0.265948	0.475288	-0.520997				1.0379	0.608661	0.250026		0.176611		-0.288004	-1.79703	-0.434764						0.401799
YPCD1.49	lcrF, virF	3.16805	-3.46204	0.553921	1.05283	0.0486818	0.416424	-0.206872	-0.224098	0.381337	-0.112795	0.0105867	0.63953	0.521877	-0.217828	0.0326283	0.0120931	-0.460989	0.5586	-0.58316	1.19977	-0.295827	-0.72575	0.232134	0.438208	0.0881688
YPCD1.50	yscA													0.317526
YPCD1.51	yscB	2.97592	-0.206922	-0.712035	1.10886	-0.226197	-0.22773	-0.0345838	0.0843277	0.686735	0.0221172	0.183652	0.843829	0.178505	-0.435333	0.0646825	1.45599	0.631112	-2.54607	-1.00316	2.5077	-0.720117	-0.593399	0.966971	1.98847	-1.4833
YPCD1.52	yscC	2.45034	0.136992	-1.24943	0.334539	0.0801924	-0.671113	-0.0778271	-0.113836	0.447802	-0.0221102	0.16593	1.0021	0.338984	-0.0631257	0.122331	0.617005	1.34118	-2.39614	-1.36424	1.60919	-0.978175	-0.57694	1.40074	1.92909	-1.40072
YPCD1.53	yscD	2.18069	0.887474	-1.24	-0.75089	0.0705582	-0.929379	-0.187144	-0.144843	0.314519	-0.0369406	0.202671	-0.126617	0.388584	-0.0569407	-0.00149367	-0.259051	1.90484	-2.33647	-1.69809	0.937673	-0.807883	-0.146748	0.718895	1.63244	-0.66949
YPCD1.54	yscE	1.67908				-0.452544	-0.965755	-0.122803	0.00671079	0.480519	0.164825	0.216179	0.157981	0.126236	-0.0697637	-0.0574385	-0.470156	0.851496	-1.05683	-1.48695	0.406627	-0.95898		0.942384	1.85084	-0.443423
YPCD1.55	yscF	2.00353	0.0520693	-1.31448	-0.930546	-0.511914	-0.941283	0.0486182	-0.263791	0.356033	0.0585827	0.115053	0.13152	0.348114	-0.176965	-0.00826939	-0.641522	0.372987	0.147265	-1.14129	0.558295	-0.642682		0.713145	1.50893	-1.82155
YPCD1.56	yscG	2.15857		-1.35592	-0.809004	-0.404311	-0.775938	0.182437	-0.398344	0.318281	0.091628	0.140697	0.12185	0.312286	-0.192465	-0.0150564	-0.723054	0.212877	0.282927	-1.02976	0.689622	-0.586735	-0.694613	0.773305	1.17475	0.745347
YPCD1.57	yscH, yopR, lcrP	2.03182	-0.267891	-1.26264	-0.685411	-0.176916	-0.541024	-0.00973837	-0.350471	0.362842	0.206976	0.210397	0.147613	0.307311	-0.283034	0.00275706	-0.809694	0.0984717	0.361546	-0.960234	0.974041	-0.355963	-0.4546	0.694433	0.962826	-0.462914
YPCD1.58	yscI, lcrO	1.9435	0.0598876	-0.95711		0.175187	-0.854939	0.0402677	-0.259293	0.380397	0.0292089	-0.435055	0.125107	0.172563	-0.21427	-0.0751892	-0.649987	0.296679	0.66659	-0.943336	0.398848	-0.566304	-0.520522	0.516579	0.376209	-0.0467978
YPCD1.59	yscJ, ylpB	2.00971	0.104628	-1.4129	-0.923098	0.00348821	-0.493113	-0.0193401	-0.125925	0.352755	0.0243024	-0.0298003	0.0245248	0.294059	-0.283368	-0.00969332	-0.811746	1.01199	0.45245	-1.07788	0.913841	-0.304938	-0.224377	0.253883	0.760174	0.182768
YPCD1.60	yscK	1.97802	0.318652	-1.21639	-1.13138	-0.0425847	-0.675991	0.216634	-0.16073	0.443855	0.119793	0.0935024	0.00441804	0.336854	-0.380104	0.0588454	-1.66109	1.38351	1.1546	-1.43176	1.07025		-0.591547	0.0463702	0.713053	0.408573
YPCD1.61	yscL	1.89642	0.0418578	-0.784519	-1.12173	-0.0673766	-0.430691	-0.0112744	-0.167575	0.515284	0.190509	0.11745	-0.112934	0.37803	-0.317244	0.033772	-1.96989	0.880617	2.60252	-1.55468	0.92766	0.033766	-0.65298	-0.0576496	0.356333	0.187235
YPCD1.62	yscM, lcrQ	2.1657		-0.218057	0.719786	0.328782	0.155335	0.288624			-0.128354	0.308544	-1.21576	-0.38399		-0.871197	1.11329	-1.39145	1.00644	-1.08724	1.00785				0.035874	-0.220103
YPCD1.67c	yopH	2.29046	0.20583	-1.87609	1.09306	0.75807	-0.718651	-0.482802	-0.0476377	0.32764	-0.0638444	-0.34163	0.314826	0.724812	0.249578	-0.0358618	0.799806	-0.516413	-0.802652	-0.654477	-1.23831	-0.106991	0.0930639	2.53276	6.02067	-1.23741
YPCD1.68c	YPCD1.68c													0.638944
YPCD1.71c	yopP, yopJ	2.48975	-0.164758	-1.62088	0.168621	-0.912464	-0.517222	-0.0469262	0.0143586	0.20997	-0.246675	0.142002	0.0768387	0.69062	-0.581932	0.0172713	-0.0452646	-3.04639	4.78786	-0.74738	-2.32014	0.65414	-0.580783	1.2395	4.0227	-0.0962848
YPCD1.72c	ypkA	2.77429	0.698015	-2.70066	-0.329457	-0.504831	-0.54062	-0.186374	0.230764	0.147588	-0.112652	-0.171666	0.479972	0.385677	-0.334327	0.128778	1.31554	-1.16382	0.554925	-0.486698	-0.589972	-0.663064	-0.126772	1.48865	2.49141	-0.00804794
YPCD1.73c	YPCD1.73c	2.66296	1.20879	-2.11374	-0.14423	-0.461611	-0.344861	-0.152536	0.0180483	0.0739037	0.0467683	0.0443152	0.520668	0.493246	-0.38839	0.0649341	1.29803	-0.396924	-1.44426	-0.44285	0.863401	-0.389389	0.0778365	1.04447	1.58568	-0.280449
YPCD1.74c	YPCD1.74c
YPCD1.76c	YPCD1.76c
YPCD1.77c	repA, repA1	1.66779		0.0455941		0.703543	-0.386468	-0.01007	0.466426	0.630665	-0.330043	-0.0277065	0.392411	0.378065	0.121406	-0.279582	0.232484	-2.10608	1.21081	-0.565289	1.29912				-0.55641	-0.689148
YPCD1.78c	tap
YPCD1.79c	repB, repA2, copB
YPCD1.80c	YPCD1.80c
YPCD1.82c	YPCD1.82c	1.00799	1.20115	1.5498		1.02267	-0.346856	-0.402294	-0.0921553	0.624052	-0.0543506	0.256384	0.313497	0.120957	0.0522843	-0.151633	0.765387	1.94433	-2.62368						0.756556	-0.503713
YPCD1.83c	YPCD1.83c	1.46055		1.12516		1.12338	-0.285838	-0.573862										1.82189	-3.07173		0.858673					0.0993885
YPCD1.84c	YPCD1.84c														0.0870616
YPCD1.86c	YPCD1.86c
YPCD1.87c	yadA yopA	1.47608		2.4925	3.45721		0.683944	-0.279547	-0.52653	0.268396	-0.165204	0.461219	-0.0622079	-0.136129	0.263172	-0.496956	1.32455	0.859171	-3.17304	-0.39214	2.11489					0.840522
YPCD1.90	tnpR	0.74552		0.579979	2.32257	0.409421	0.0582219	-0.00378309	0.416663	0.367496	0.0243611	0.0147932	-0.189728	-0.126509	0.226894	-0.465129	-0.112915	0.0192904	-1.34007	-0.62441	0.76198			-0.227001	-1.2856	0.435475
YPCD1.91	YPCD1.92													0.324068
YPCD1.95c	sycH	1.89298	-1.36624	-0.384764	1.05103	0.461443	0.381798	-0.131449	0.154381	-0.212839	-0.0343407	0.0101688	0.195817		-0.206002	-0.256603	1.21853	-1.63474	0.258865	0.311621	1.1071	-0.0046045	-0.331572	0.602016	0.113168	-0.549515
YPMT1.03c	YPMT1.03c							-0.0782544			0.216306		-0.135871	-0.087071	0.000400286		0.599027	0.322471								0.29079
YPMT1.04c	YPMT1.04c	0.00632444		0.738795		0.0775702	-0.101209	-0.0934708	0.54311	0.123414	-0.0461696	0.183446	-0.0681339		0.104199	-0.127558	0.167731	1.06088		-0.0711577			0.424581			0.976346
YPMT1.05c	YPMT1.05c								0.0556675	0.267468	0.0325976	-0.523969	-0.0439492	-0.075665		-0.190767	0.390588	0.187681		0.005634						0.416695
YPMT1.06c	YPMT1.06c			2.24108		0.0981368		-0.520342	-0.32712	-0.0445735	-0.012809	-0.533877	-0.0466251		0.480489	-0.215786	-0.131202	0.55343						0.616675		1.73882
YPMT1.07c	YPMT1.07c			0.358056													-0.388871					-0.823041	1.40743	0.524072	-1.02775	1.55016
YPMT1.08c	YPMT1.08c			2.84677
YPMT1.09c	YPMT1.09c
YPMT1.10c	YPMT1.10c
YPMT1.11c	YPMT1.11c	-0.441942		0.564112		0.233923			0.0827249	-0.0328418	0.121027	-0.841112	-0.240972		0.531608	-0.339274	-0.133773	0.310706		-0.178316			0.784044			1.54157
YPMT1.12c	YPMT1.12c
YPMT1.13	YPMT1.14
YPMT1.14c	YPMT1.14c							-0.531225	-0.0369501		0.0998432	-0.349023	-0.0619953	-0.0838659	0.434336		0.0229598	0.340605							0.253964	1.12283
YPMT1.15c	YPMT1.15c
YPMT1.16c	YPMT1.16c
YPMT1.17c	YPMT1.17c			0.953737
YPMT1.18c	YPMT1.18c			1.36516				-1.24418	-0.501918			-0.455052	-0.232832		0.452683									0.266892		-0.447236
YPMT1.19c	YPMT1.19c
YPMT1.20c	YPMT1.20c
YPMT1.21c	YPMT1.21c			0.0523216				-1.84062					-0.0893378		0.386279
YPMT1.22c	YPMT1.22c										0.182326	-0.664848	-1.12158		0.683707		-0.136349									3.56284
YPMT1.23c	YPMT1.23c											-0.71251	-0.427716	0.529903	0.380583		-0.12956	0.750257								1.6734
YPMT1.24c	YPMT1.24c			0.835866				-0.215001				0.609591	-0.498454		0.571252	-0.461156	-0.153432	1.05127								-0.351195
YPMT1.25Ac	YPMT1.26Ac
YPMT1.25c	YPMT1.26c								-0.575848			-0.639306	-0.133358		0.450787	-0.297543	-0.000209503	-0.109695								3.80425
YPMT1.26Ac	YPMT1.27Ac
YPMT1.26c	YPMT1.26c			0.966168				-0.4958	0.0424629						0.395928	-0.0534658		0.487888								2.13502
YPMT1.27c	YPMT1.27c			0.641592					-0.0386052			-0.566608	-0.182636				-0.362585									2.17688
YPMT1.28c	YPMT1.28c								-0.595514			-0.573506			0.446258	-0.153893	-0.229887									2.76834
YPMT1.29c	YPMT1.29c			0.523167		0.13989			-0.13573		0.0160199	-0.487418	-0.280862	-0.0560344	0.479683	-0.21815	-0.209921			-0.160967						2.20011
YPMT1.30	YPMT1.30	0.837838		0.283649		0.312683	-0.0936256	-0.0837189	-0.0327723	0.308848	0.147114	-0.0831713	-0.0895916	0.0533396	-0.175401	-0.199321	0.0765476	0.992409	-0.635158	-0.164723	1.0804		0.324892	-0.0666976	0.356953	0.593568
YPMT1.31	YPMT1.31			-0.190136												-0.282939		0.963193
YPMT1.32	YPMT1.32	1.21273						-0.066612							-0.176937		-0.189004			-0.072401	0.397503					0.638211
YPMT1.33	YPMT1.33	0.740297		0.220582		0.45556	0.0858948	-0.356786			0.116078	0.165515		-0.0515732	-0.0182373	-0.0414575	-0.105012	0.511295			0.194541					1.22116
YPMT1.34	YPMT1.34	1.21029		3.98438	4.0827	2.86096	0.86244	-0.309039			-0.12186	0.0439197	-0.00215565	0.064386	-0.624255	-0.378013	1.7149	1.01651	-2.91244	-0.55714	1.38051					-0.887673
YPMT1.34A	YPMT1.35A			4.1746	2.21908	2.57529	0.681365				-0.0268725	-0.0328218				-0.436861	2.48635	-1.81558			-0.602659					2.08425
YPMT1.35c	YPMT1.35c														0.28274	-0.311934	0.097605
YPMT1.36c	YPMT1.36c
YPMT1.38c	YPMT1.38c			1.87379								-0.0556952
YPMT1.39c	YPMT1.39c			1.14736											0.346013
YPMT1.3Ac	YPMT1.3Ac
YPMT1.40Ac	YPMT1.40Ac													0.285288
YPMT1.40c	YPMT1.40c	0.888752		0.975975		0.231674	-0.120019	-0.295629	0.185889	0.141992	-0.0425174	-0.3523	-0.199649	0.185476	0.284214	-0.0754843	-0.078086	-0.31945		-0.109935	-0.294031		0.140382	-0.0191414	0.21636	1.03945
YPMT1.41c	YPMT1.41c			0.632834					-0.0310264		0.11856	-0.219015	-0.0445155	-0.0132045	0.249199		-0.202508	0.124736								0.797481
YPMT1.42	YPMT1.43	1.1354	-3.62843	-0.588654	-0.160444	0.276722	0.171604	0.192762	-0.0257773	-0.238183	0.20461	-0.352486	-0.092938	0.0217273	0.133023	-0.205781	0.34652	-3.15663	2.46153	1.774	-1.84571	0.89768	-0.307952	-0.126944	0.801822	1.21292
YPMT1.42Ac	YPMT1.43Ac							-0.142671	-0.0104519	-0.0138221	-0.00500398	-0.0257566	-0.0388553	0.104705	0.0224227	-0.0963286	0.349392	0.0290776	-0.00161768	0.0473444					0.531226	0.987558
YPMT1.43c	YPMT1.43c			0.258633		0.348194	-0.0277664	0.01669			-0.0458935	0.377657			0.157549			0.324294			1.03095					2.03294
YPMT1.44	repA	0.445893		0.156694	1.0443	0.278836	-0.0424607	0.0580393	0.187514	-0.0991846	-0.0547866	0.221149	-0.186913	-0.0810255	0.176357	-0.119618	-0.0269883	-0.565514		0.280965	0.0679487	0.0266024	0.264418	0.662453	0.470888	0.291436
YPMT1.45c	YPMT1.45c
YPMT1.46Ac	YPMT1.47Ac
YPMT1.46Bc	YPMT1.47Bc
YPMT1.46c	YPMT1.46c													0.082447				1.1118
YPMT1.47c	YPMT1.47c							-0.0245471	-0.142654	0.222911	0.0870665	-0.106488	0.298956	0.136644		-0.0762461	0.248429	0.089615	-0.649437	-0.374121	0.772443					-1.01485
YPMT1.48c	YPMT1.48c			0.0150553
YPMT1.49Ac	YPMT1.50Ac
YPMT1.49c	YPMT1.50c	1.92524		0.635429		-0.320871			-0.69036		0.204627	-0.596711	-0.0741813		0.594891		-0.126718	0.19518		0.0274322						2.03682
YPMT1.50Ac	YPMT1.51Ac
YPMT1.50c	YPMT1.50c			1.11535			-0.0351173		0.0175013	0.157943	0.0341766	-0.79815	-0.126202	-0.124507	0.329001	0.0211361	-0.0087273	-0.109647	-0.085587	-0.00413338		0.15171	0.647284	0.145764	-0.54263	1.48754
YPMT1.51c	YPMT1.51c			0.998153							0.121515				0.396998	-0.267923	-0.181904						0.157183			2.20006
YPMT1.52c	YPMT1.52c			0.224685			-0.147964	-0.189948	0.177562		0.042766		-0.332892		0.2468	-0.237994	0.027523	0.250571		-0.135093						1.40363
YPMT1.53c	YPMT1.53c			0.070112					-0.317316			-0.718705			0.225798		0.0802677									1.45573
YPMT1.54	YPMT1.55	0.777175	-2.0017	3.33935	2.326	0.0547154	0.234074	-0.371269	0.0779751	-0.0384936	-0.11559	-0.286476	0.0923509	0.302486	0.0230273	-0.319146	2.63538	2.27367	-4.0786	-0.274407	3.69794				-0.24876	0.308881
YPMT1.55c	YPMT1.55c			0.852482		0.851327	-0.15315	-0.467745			0.113357	-0.717445	0.169071	0.229027		-0.24039	0.175539	-0.182176	-0.00143757	-0.170285	1.18727					0.617242
YPMT1.56c	YPMT1.56c			0.907388		1.50177	-0.146762	-0.331575	0.0827831	0.476617	0.180346	-0.238086	0.323033	0.35342	0.0538928	0.0492465	-0.0016807	-0.0738042	-0.533201	-0.397784	1.56282					0.0713179
YPMT1.59c	YPMT1.59c	-0.582946		0.902332		1.40112	-0.379429	0.274315	0.0836127	-0.0870742	0.103044	-0.508962	-0.295687	0.0728453	0.520998	-0.100018	-0.216219	0.619938		-0.235414		-0.714902	0.353023	-0.00164534	0.0172725	1.59042
YPMT1.60c	YPMT1.60c			-0.238073								0.136752
YPMT1.61c	YPMT1.61c								-0.715885			-0.834391	-0.267244					0.0776326							-0.498684	2.34947
YPMT1.62	YPMT1.63			1.38142			-0.113775	0.220544					0.223785		0.532746											2.08496
YPMT1.63Ac	YPMT1.64Ac
YPMT1.63c	YPMT1.63c	1.9821		0.219761		-0.142136	-0.347439		-0.079123		-0.15723	0.0283414	0.158934			-0.151204	0.67562	-0.90408	-0.862218	-0.774501	0.611196					0.973693
YPMT1.64c	YPMT1.64c												-0.429472		0.617659		-0.289855
YPMT1.65	YPMT1.66			0.729578										0.0993638
YPMT1.66c	YPMT1.67c	1.07217	-1.83667	0.211229	0.416908	-0.404041	0.108982	-0.0631832	0.0846231	0.0863312	-0.160033	0.0412769	0.0359113	0.0930066	0.215963	-0.151827	1.07437	-0.860182	0.445139	-0.192806	-0.61735	0.943467	-0.0311216	-0.0756028	0.696023	-0.332211
YPMT1.67c	parB	0.176711		1.15237	4.10699	0.35603	-0.0658956	-0.00742459	-0.156029	-0.586629	0.053105	0.824287	0.0152023	-0.568212	-0.203549	-0.26718	-0.110387	-0.898267	1.95809	0.310242	-0.623564	0.107843	1.46488	0.349608	-0.669301	0.48745
YPMT1.68A	YPMT1.69A			1.14033	2.60501	0.0990644	0.131054	-0.257595	-0.0731458		0.110937	-0.001774	0.20422	-0.277496		-0.385233	1.62073	2.85109	-3.57054	-0.102389	0.663543					1.23111
YPMT1.68c	parA	0.330928		1.73093	4.46222	0.408315	0.127815	0.0497081	-0.0792887	-0.381181	0.0770508	0.404157	0.171708	-1.33277	-0.217342	0.140725	-0.311287	-0.0951201	0.890769	0.154475	-0.283102	0.401235	1.60255	0.62334	-1.48741	-0.342714
YPMT1.69	YPMT1.69	0.531976		1.06214	2.46413	0.0546391	0.132391	-0.0253155	-0.204444		0.190808	0.00585515	0.237379	-0.348688		-0.207702	1.54865	3.05473	-3.70262	0.0439279	0.542486				-0.282122	-1.08039
YPMT1.70	YPMT1.70	0.696277		0.61782	2.38306	0.352593	-0.0770301	-0.214362	0.0665944	0.331357	0.119042	0.00650877	0.16981	-0.254383	-0.199684	-0.0409788	0.950616	3.35326	-3.13915	-0.148681	0.845764		0.641309	0.374886	-0.297666	-0.31642
YPMT1.71	YPMT1.71	0.495359	0.148552	-0.115238	1.33596	0.468174	0.0162763	-0.193403	0.0931326	0.417188	0.0371536	0.219695	0.311671	-0.0641414	-0.138652	-0.193443	0.669213	2.91788	-2.02632	-0.238564	0.46762	0.349519	0.143119	0.351801	0.224077	-0.465276
YPMT1.72c	YPMT1.73c													-0.0151397
YPMT1.73	YPMT1.74										0.00593012	-0.127963	0.0428453	0.0490461	-0.453795			0.186862								0.835352
YPMT1.74	ymt	-0.590964	0.0760348	-2.48506	0.0972794	-0.0802692	-0.305002	0.245126	0.0140767	0.273962	-0.0508174	-0.210152	-0.141876	-0.0517957	-0.00268253	-0.110214	0.0405839	-1.37058	1.58685	0.066344	-1.21201	0.813593	-0.155381	0.0232057	1.55509	0.248747
YPMT1.75c	YPMT1.76c	-0.207609		-0.578443		1.32415	-0.254306	-0.419182					-0.223425		0.00453731	-0.144303	0.419854	1.57391								-0.416272
YPMT1.76	YPMT1.77														0.0252498
YPMT1.76A	YPMT1.77A
YPMT1.78	YPMT1.79			0.514074			0.0137607	-0.133253			-0.00166575			0.156216	0.145351	-0.505626	1.28055	0.697531	-0.956423	-0.136515	0.153243				-0.0532064	0.225036
YPMT1.81c	caf1R	3.16004		2.63991			-0.460995	-0.300234			1.2204	-0.931801	2.93185	2.55771		-0.299284	0.690588	0.403684	1.28292	0.688153	0.434272	1.93929			2.35064	0.35022
YPMT1.82	caf1M	4.29843		1.01659		1.1681	-0.695718	-0.344178	0.13817	0.298588	1.18255	-1.40611	3.91922	2.3975		-0.118198	1.78719	-1.21704	0.415151	0.531652	-0.348787	2.83234	0.978071	1.59069	4.78299	0.179505
YPMT1.83	caf1A	3.28141	-2.11213	1.40751	-0.0562377	0.94362	-0.769914	-0.360024	-0.0683492	0.0239935	1.08848	-1.37501	3.13317	2.54399	0.0628078	0.0280244	1.89558	-0.852912	0.0353297	0.507225	0.854555	2.64267	0.934138	1.54466	4.63875	-0.314729
YPMT1.84	caf1	2.96325	-1.09187	0.342584	0.0685144	0.258561	-0.29733	-0.427693	-0.140676	-0.0690788	1.5153	-1.42725	2.8096	2.49849	0.27359	-0.0252515	2.64819	-2.11682	0.850183	0.701872	-0.130645	2.9646	1.29551	1.13961	3.58536	1.79107
YPMT1.86A	YPMT1.87A			0.0513734								-0.115465				-1.00924
YPMT1.86c	YPMT1.87c	0.957339		0.213102		-0.593216	-0.0371555				-0.116372	0.0110624		-0.206509		0.0363548	0.592322	0.6337			0.945041					2.02703
YPMT1.87	YPMT1.87			1.45677		0.137474	-0.254384	-0.21029	-0.0624534	0.186321	0.150305	-0.395042	-0.00714621	0.106622	0.34885	-0.120951	-0.214804	0.130531	-0.105105	-0.376201	1.34894		-0.0560408	-0.184288	-0.0982029	2.31639
YPMT1.88	YPMT1.88	0.352589		2.25535				-0.206714			0.121265	-0.426625	-0.383235	0.0786997	0.430765	-0.294878	-0.268502			-0.144145					-0.414935	1.92106
YPMT1.89	YPMT1.89	0.473585		1.91328		0.190913	-0.0918377	0.0583168	0.0623694	0.143156	-0.00528763	-0.259802	-0.148656	0.113615	0.39439	-0.211978	0.0782415	0.0384967	-0.253447	-0.224191	-0.221847	-0.0848244	0.458851	0.0803758	0.0765731	1.45034
YPO0001	YPO0001	0.247029		-0.458356	-0.719728	-0.566584	0.32649	-0.153309	-0.0933584	0.617585	-0.039025	0.20823	0.445442	0.0596767	-0.203931	-0.122836	1.08005	0.828325	-1.70223	-0.720637	1.30521				0.0915985	-0.314054
YPO0002	asnC						0.220486	-0.102623				0.0180619		0.0113437				-0.370814			0.140318					0.272349
YPO0003	asnA	2.30491		0.685986			0.177058	0.990001	0.0290223	-0.0313919	0.0781202	-0.253442	0.237209	0.0911196	-0.113508	-0.266439	0.818092	-1.10228	-0.0170927	0.0801822		3.74992	0.111211	0.0594588	6.53435	1.4453
YPO0004	YPO0004	0.135873		-0.604331			-0.0212268	0.34883	0.247643	0.222176	0.0363797	0.0305826	0.0887346	0.0994238	-0.0396721	-0.0728779	-0.24659	-0.51502	2.01823	0.31639	-0.140011	-0.411232	0.243128	0.174865	-0.0231925	1.33225
YPO0005	YPO0005	-0.108991	0.846788	0.173977	-0.224027	1.27511	0.0629417	0.236495	-0.119585	0.00540036	-0.123751	0.0993407	-0.463013	-0.0870615	0.230979	0.0415507	0.0113876	0.718107	0.15658	-0.069608	0.333543	-0.295924	1.41818	0.527998	0.302131	-0.423712
YPO0006	kup, trkD	0.116599	-0.0463203	0.145427	-0.368312	-0.178797	-0.0152376	-0.0475034	0.0571591	0.233343	0.0049996	0.184316	-0.0367227	0.159583	-0.145749	-0.0669528	0.257746	0.00556932	-0.330685	-0.152993	0.631224	0.389546	-0.0720876	-0.181914	-0.108055	0.00379991
YPO0007	YPO0007	-1.15144					-0.529937	0.350271	0.813101	-0.22457	0.00379997	0.161077	-0.296063	-1.02851	-0.688903	0.11726	8.7237e-05	-1.52488	0.44042	0.470323	-0.473346		0.806197	0.332653	0.600761	0.121094
YPO0008	rbsK	-1.19197		-0.208929	-0.421153	0.119434	-0.4422	0.326303	0.631732	0.0616865	-0.047685	0.238127	-0.195339	-0.734936	-0.637173	0.0837481	0.219244	-1.39707	0.480708	0.44402	-0.476724	-0.0995819	0.642162	0.321947	1.33306	0.159513
YPO0009	YPO0009	0.0500406		-0.332363		-0.0415849	-0.0289046	0.00466143	0.387995	0.212325	0.120744	0.26161	0.061213	-0.432372	-0.0962102	0.22192	0.0494312	0.122099	0.566534	0.148698	0.261111	0.129818	0.31853	0.750353	0.503606	-0.462544
YPO0010	YPO0010	0.274654		-0.649787	0.642962	-0.186114	0.385975	0.370818	0.306063	-0.263151	0.0287682	0.015752	-0.257177	-0.413129	0.0526731	-0.00999008	0.60909	-1.1404	0.295473	0.0852101	-0.0951333	-0.375893	0.692352	0.107589	-1.092	0.0820495
YPO0012	mobB			0.0854811			0.000596371	-0.128569	-0.157123	0.00915348	0.0163704	-0.104892	0.148154	0.0901507	-0.190664	-0.110882	0.71736	0.495122	0.140105	0.035293	0.246411		0.229982			-0.140274
YPO0013	mobA, mob, chlB, nar	-0.164817		0.179715		0.165069	-0.0464612	-0.126806	-0.00311335	-0.128351	0.0760285	0.226557	0.388002	0.348553	-0.331322	-0.183461	0.162953	0.337833	-0.597227	-0.287831	0.945121				0.0445473	0.692319
YPO0013a	YPO0013a	0.692279		0.0347979	-0.943675	0.113711	0.212701	-0.197288	-0.100571	-0.48941	0.00283867	-0.0902326	0.406785	0.334911		-0.327379	0.395487	-1.59981		-0.0074486	1.21055				0.181739	-0.928166
YPO0014	YPO0014	0.547345	0.206093	-0.137354	-0.669214	0.211172	-0.0487605	-0.233773	-0.0969274	-0.443331	0.0738825	0.0448784	0.620659	0.579511	-0.641174	0.0199382	0.25522	-1.08168	0.473727	-0.0273594	1.46299	-0.341445	-0.515535	0.0643496	0.487534	0.52685
YPO0015	dsbA	-0.285082	0.164713	-0.46973	-0.698962	-0.201847	0.00178221	-0.310208	-0.0899778	-0.780001	-0.0481822	-0.331856	0.463543	0.487989	-0.335616	-0.0498489	0.513843	-1.53011	1.0178	0.104054	1.01527	-0.158157	-0.697095	-0.210529	0.173285	0.670702
YPO0017	polA, resA	-0.085847	-0.379425	-0.304838	-0.0777088	0.223074	-0.0975902	0.2137	-0.0508691	-0.887432	-0.0889254	0.173609	0.170214	0.61813	-0.172976	-0.0469013	-0.145472	-1.63123	1.71722	-0.0442637	-1.27991	0.179978	-0.281235	-0.171792	0.752315	0.074208
YPO0019	YPO0019	0.0211898	-0.0166537	-0.64572	-0.309747	-0.678218	0.12186	0.260871	0.133072	-0.0364383	0.0427611	0.196588	0.202539	0.339361	-0.0490153	-0.174328	0.386304	-0.674506	-0.384026	-0.345144	-0.284785			-0.522868	-0.184805	1.04825
YPO0020	YPO0020	-0.275477		-0.518673	-0.750416	-1.17348	0.237004	0.105088	0.245777	0.248766	-0.00552845	0.0522287	0.589082	0.383989	-0.145791	-0.236235	0.115363	-1.03251	-0.897574	-0.274921	-0.138965		0.167724	-0.190848	-0.233816	0.824789
YPO0021	hemN	-0.0976482	-0.157254	-0.0766722	-0.317781	-0.104774	0.283184	0.0455433	-0.153774	0.202532	-0.00288177	0.164914	0.43103	0.270172	-0.507667	-0.269532	0.598679	0.389841	-1.19339	-0.211189	0.0839629	0.410384	0.0576098	0.0573054	0.530859	0.114677
YPO0022	ntrC, glnG, glnT	0.341234	0.481518	0.0894101		0.11147	0.0765781	0.134199	0.242528	0.447656	-0.0305831	0.0193685	0.726003	1.6547	0.138077	-0.140967	0.148646	0.0807338	1.38394	0.457647	-0.838748	0.134183	-0.21325	0.106307	0.702808	0.459527
YPO0023	ntrB, glnl, glnR	0.218089	1.5404	0.172378	-0.0289794	0.248135	-0.10479	0.126615	0.27678	0.121619	0.168732	0.170964	0.0229424	0.441285	0.123008	-0.0254881	-0.292407	1.28308	1.59735	0.568767	-0.417253	0.0880854	0.0208552	0.30966	0.395308	0.183461
YPO0024	glnA	0.0663607	1.79191	-0.165985	0.165436	-1.45324	-0.183123	0.193687	-0.0588279	-0.306196	-0.0415731	-0.00726147	0.448188	0.499338	0.289269	-0.130093	-0.782364	3.11571	2.72512	1.29781	-0.640031	-1.19594	-0.282424	0.407233	0.331676	1.23318
YPO0025	YPO0025													0.569836				3.50591
YPO0026	bipA, typA	-0.692544	1.12687	-1.1045	-0.667094	-0.697978	-0.209568	0.10099	-0.260644	0.509339	0.161955	0.0431479	0.624043	0.621675	0.291838	0.0581857	-0.531235	0.726515	-1.34748	-1.11888	-0.449571	1.16371	-0.793332	-1.40276	0.193488	-0.673591
YPO0027	YPO0027	-1.72773		-0.0760363			-0.0424754	0.177905	0.293809	-0.447031	-0.0306937	-0.0238953	0.593624	0.506826	-0.0281509	-0.220109	0.811664	-1.70048	1.02254	0.0880739	0.424017					0.180027
YPO0028	rbn	-0.502229		0.120707		0.341228	-0.0371637	0.0865578	-0.0747618	0.114508	0.0519315	0.080924	0.570676		0.0151445	-0.103272	0.246858	-0.636393		0.143297	0.260917					-0.166527
YPO0029	YPO0029			0.192904				0.372373	0.212896	0.0200205	-0.104417	0.212254	0.333473	0.449155	-0.233619	-0.0553286	0.268426	-0.385383		0.445153						0.640713
YPO0032	YPO0032	0.246029	-0.851567	0.105161	-0.879397	-0.223065	-0.143988	0.0678959	-0.143506	0.268661	-0.0916068	0.15591	0.861413	0.509933	-0.231758	0.098787	0.671558	-0.0466548	-1.41154	-0.597244	0.567312	0.58697	-0.546544	-0.426281	1.16523	-0.58739
YPO0033	YPO0033	0.464175	-1.53398	-0.0666839	-1.14298	-0.574782	-0.0205808	0.0111749	-0.12267	-0.602322	0.0955001	-0.010238	0.532291	0.564401	-0.431529	-0.180842	0.0623966	-1.43357	1.86425	0.369926	-0.18156	1.09013	-0.878762	-0.690165	0.257821	0.0661137
YPO0034	YPO0034	-2.58943	0.889348	0.141538		-0.657086	-0.0795696	0.148856	-0.89583	1.52601	0.204073	0.0408284	0.374908	0.2422	0.251356	0.132618	-0.785039	2.01525		-0.961514	-1.4818		0.050384	-1.26819	-0.509782	1.68139
YPO0035	gltS, gltC	-2.05529		0.141993		0.751888	-0.0665504	-0.196999	-0.175081	0.379427	0.0935278	0.2646	0.620209	0.332271	0.0877879	0.202205	-0.256771	-0.415529		-0.213413	0.192292					-0.0862585
YPO0036	recG	-0.352395	0.935132	-0.0586866		-0.00215353	-0.0730762	0.214418	-0.121714	0.113435	0.0646112	-0.261804	0.0804937	0.571062	0.250003	-0.101963	-0.814548	-0.637308	1.64897	-0.388564	-1.50339	0.414499	0.120818	-0.423951	0.173496	1.00828
YPO0037	trmH, spoU	-0.0447228	1.0825	-0.0565042		-0.0846225	-0.118664	0.145573	-0.185653		0.0529103	0.153476	0.081448	0.660846	0.212653	-0.135453	-0.706347	-0.359295		-0.626669	-1.26451					0.639867
YPO0038	spoT	-0.170322	1.31204	-0.624203	-0.636694	0.0169901	-0.119057	0.358435	-0.129198	0.140009	0.0460393	0.19279	0.637485	0.678821	-0.00960581	5.03733e-05	-0.386979	-0.173864	-0.0412625	-0.780367	-0.187179	0.4127	-0.126928	-0.583557	0.5769	-0.13586
YPO0039	rpoZ	-0.175393	0.824664	-0.634261	-0.441459	-0.443244	0.175748	0.451606	-0.117823	0.37128	-0.0334789	0.115619	0.819014	0.496317		-0.100391	0.744591	-0.295873	-0.86301	-0.768605	0.385228					-1.9022
YPO0040	gmk, spoR	0.370558		-0.419273		-0.370616	0.0964931	0.0358457	0.00476588	0.515693	-0.0349348	0.0886617	0.723544	0.655868	-0.224834	0.0154852	0.298064	-0.28481	-0.974085	-0.672676	0.588241					0.449787
YPO0041	YPO0041	0.204921		0.341374		-0.244056	-0.108159	0.160572	0.10559	0.34749	0.11477	-0.196492	0.353299	0.390159	-0.121414	-0.133277	-0.0288979	0.0820148	-0.326185	-0.227183	0.86732		-0.0374378	-0.100227	0.261415	1.64181
YPO0042	YPO0042	-0.0633283	2.43841	-0.618338	-1.59988	-1.88065	-0.0591881	-0.383386	-0.202307	0.862547	0.0547548	0.455591	0.614705		-0.383398	0.155918	-0.0966284	0.359651	-1.71523	-1.36298	0.711776			-1.50488	-0.39756	0.423971
YPO0043	YPO0043	-0.790318	-0.0509072	-0.118646	-1.02698	-0.844099	0.275863	0.335834	-0.116076	0.152853	0.021699	0.252112	0.833422	0.404771	-0.330865	-0.0145348	0.579989	-0.580322	-0.620256	-0.595915	-0.168141	0.797556	-0.56482	-0.78461	-0.0285073	0.964232
YPO0044	rph	-1.75997		-0.0377827			0.183214	-0.119336	-0.111764	0.523105	0.0634681	-0.0702749	0.75903	0.355662	-0.207626	0.0108957	0.589928	1.30098	-2.90947	-1.30712	-0.502112		-0.668148	-1.56365	0.167102	-0.945907
YPO0045	pyrE	-1.40613		-0.204137			0.120604	0.0306239	0.182592	0.846018	0.137633	0.167428	0.715831	0.65413	-0.145516	-0.230898	-0.0180373	0.666435	-2.06932	-1.37742	-0.827317		-0.212801	-1.55333		0.87664
YPO0046	ttk	-0.0857536	0.951705	0.378731		-0.759915	0.122201	-0.264776	-0.316069	0.288401	0.0367126	-0.0746409	0.495063	0.712574	0.00323992	-0.150431	0.443375	0.518168		-0.666015	0.360238				-0.116972	1.28498
YPO0047	dut, dnaS, sof	-0.18554		0.636253			0.21655	-0.0704316	-0.0777468	0.421756	0.0699493	0.0724948	0.844459	0.622168	-0.195571	-0.143802	0.237287	0.0058351	-1.96316	-0.678872	0.327521	1.02202	-0.864578	-1.02393	0.354207	-0.267847
YPO0048	dfp					-0.720725	0.167115	-0.0563662	0.0408913	0.465218	0.0615649	0.240074	0.940971	0.686037	-0.375679	0.0812559	0.28811	0.302241	-1.77264	-0.492773	-0.0603696	0.550808	-0.265663	-0.39702	0.901392	-0.384876
YPO0049	radC			-0.435944			-0.112621	-0.140999	0.0706504	-0.120943	0.00919324	-0.0170914	0.680552	0.430387	-0.117769	-0.395755	0.319596	-0.0942941	-0.978784	-0.87581			-0.0333279		-0.262533	-0.44893
YPO0050	rpmB	-1.69537		0.280559		-1.8026		-0.607277	-0.083103	0.611533	0.0948402	0.0616644	0.775256	0.651554	0.0330875	-0.267004	0.458036	1.06901	-3.6938	-2.16212	-0.0903858					1.09802
YPO0051	rpmG	-1.6224												0.0738866	0.0380784			1.05953	-3.82446	-2.42551	-0.389517					1.11759
YPO0052	mutM, fpg			-0.26266			-0.0366144	-0.0206447	0.296637	-0.0325123	-0.0218121	0.0195739	0.294146	0.143942	0.0477053	-0.0256247	0.0338006	1.83957	-1.91577	-0.318788						-0.0420654
YPO0053	coaD, kdtB	-0.14395		-0.427774		0.00847284							0.541412	0.0958025				-0.0660932			-0.658747					-0.334994
YPO0054	kdtX, waaE	-0.0438285		-0.861567	0.404774	0.254328	0.0125189	-0.119327	0.0692609	0.194317	0.00965398	0.179359	0.501432	0.110956	-0.341229	-0.308627	0.143041	-1.19288	1.34843	-0.0949947	-1.10548	0.00550129	0.359949	0.404121	0.408501	-0.934379
YPO0055	kdtA, waaA	0.0706544	1.36032	-0.655711	1.82613	0.297933	0.0126327	0.157609	0.0858575	0.317367	-0.092173	0.10793	0.391182	0.021027	-0.191181	-0.259488	-0.0318671	-0.0953194	-0.257855	-0.337037	-0.0243354		0.769327	0.447894	0.220381	-0.461812
YPO0056	rfaC, waaC, rfa-2	0.0089163	0.684138	-0.646226	0.0580671	-0.148149	0.078795	-0.0347415	-0.0901987	0.015076	-0.111369	0.120439	0.520715	0.421337	0.0351942	-0.0645678	-0.042362	-0.764493	0.689007	-0.230434	-1.03479		-0.0212941	0.0161725	0.616826	0.040936
YPO0057	rfaF, waaF	0.0906007	0.475618	-0.694199	0.0822724	-0.198236	0.122909	-0.0200949	0.113863	0.189234	-0.0865949	0.273045	0.405776	0.321103	-0.0509076	0.0219499	-0.0188238	-1.246	0.896957	-0.170599	-1.00962		0.0813604	-0.113002	0.391113	0.352046
YPO0058	rfaD, htrM	-0.151331	-0.0808827	-1.3557	0.741945	-0.404136	0.362974	0.0791992	0.241856	-0.0500269	-0.110125	0.106356	0.436641	0.428139	0.162483	-0.156716	0.403426	-1.57196	0.465518	-0.25237	-0.950283	0.335124	0.239481	-0.422158	0.405349	0.0328913
YPO0059	kbl	-1.11863	0.843546	-0.91893	-0.153425	-0.73097	-0.0695611	0.216488	0.309783	-0.0851346	-0.249143	-0.0116871	0.478128	0.249625	-0.265359	0.1588	-0.385445	-1.96985	0.944514	0.175721	-1.0192	0.388179	0.0452581	-0.346892	0.816401	-0.0338439
YPO0060	tdh	-1.50745	0.96056	-1.26631	-0.215723	-0.767995	-0.0627443	0.17893	0.18234	-0.369669	-0.151813	0.132711	0.458584	0.671739	-0.0646347	0.032307	-0.307379	-1.23377	1.00276	0.383423	-1.1386	0.279997	0.073571	-0.643971	0.484625	-0.868547
YPO0061	YPO0061	-0.13829	1.36337	-0.237131		0.16365	0.0624482	0.152475	0.0638888	0.0797705	-0.0651835	0.233935	0.18433	0.498797	-0.0353723	-0.0716754	-0.20788	0.257312	-0.420546	-0.222618	0.430052		0.618462	-0.088822	-0.423717	-0.356325
YPO0063	YPO0063	-0.431574	0.747055	-0.46472	0.454472	0.406882	-0.00377729	0.178452	0.0128093	0.202243	-0.0498796	0.119417	0.412814	0.588651	-0.571238		-0.890569	0.372171	-0.0643901	-0.294393	0.110592	-0.63737	-0.0837418	0.461585	0.417097	0.00871193
YPO0064	YPO0064	-1.34471	0.338341	0.402226	-0.181881	-0.313708	0.0394131	-0.108973	0.0395844	0.0708941	0.0598519	-0.344699	0.193698	0.00782084	-0.351448	-0.267604	0.0432321	-0.432932	-1.15368	-0.527424	-0.285843	0.427155	0.237843	-0.231362	0.272328	-0.368226
YPO0065	YPO0065	0.123133	-0.0683912	0.123022	-1.57735	-0.729686	0.297697	-0.0729774	-0.108142	0.38171	-0.0129901	0.199502	0.864514	0.752259	-0.336165	-0.140083	0.235943	0.0212568	-1.45503	-0.888898	1.4837				-0.025769	-0.604043
YPO0066	grxC	0.212561		-0.0157728	-0.710879	-0.424135	0.336498	-0.114481	-0.185213	-0.0141584	-0.0736483	-0.0192255	0.536862	0.537367	-0.0886084	-0.251168	0.0781559	-0.570627	-0.383672	-0.525756	0.828897				-0.18562	-0.157533
YPO0067	secB	-0.159725		-0.625237	-1.02703	-0.72501	0.255324	-0.0301576	-0.117282	-0.219363	-0.0606474	0.0187325	0.652212	0.722922	-0.325904	-0.151724	-0.0427857	-0.987258	0.354664	-0.454817	0.406599	0.385778	-0.801147	-0.716435	0.383431	0.795897
YPO0068	gpsA	0.0537196		-1.12534		-0.301059	0.15731	-0.163276	-0.163239	0.123118	-0.0501472	-0.00627312	0.438087	0.705076	-0.168135	0.0163068	-0.501385	-1.54626	1.47056	-0.483732	0.058181	0.0469135	-0.685484	0.0223328	0.590544	0.02709
YPO0069	YPO0069												0.264102	0.640973							-0.347852
YPO0070	cysE	0.141489		-0.450126		0.0652434	0.136629	0.0690776	0.00945439	0.409828	-0.02433	0.362984	0.0928333	0.594201	-0.27527	0.0170928	-0.159501	-0.487415	0.974423	-0.343591	-0.0755561	-0.0299883	-0.340363	-0.103566	-0.0496158	1.48494
YPO0071	YPO0071			-0.359501				-0.268846	-0.19501		0.0862081		0.543046		-0.118922		0.00185892	1.18707	-2.40146	-1.47381						-0.149349
YPO0072	YPO0072			0.832031			0.12668	-0.451478	0.096764	0.430135	0.0874734	-0.355678	0.552063	0.289762	-0.291111	-0.12541	0.242039	0.462318	0.182459	-0.11353	0.0731447		0.542587	0.0415557	-0.167711	-0.917236
YPO0073	cpxA	-0.120863	0.429814	0.0353352	-0.240107	1.09537	0.16129	0.128977	-0.0477851	-0.334932	-0.00363623	0.133449	0.427685	0.524645	-0.131921	-0.226667	-0.00720081	-0.27958	1.1732	0.293748	0.00598891	0.19637	0.497018	-0.0756396	0.31407	0.69083
YPO0074	cpxR	-0.379832	-0.21931	0.351671	0.317497	1.07262	0.437745	0.123152	0.223027	-0.198059	-0.00801204	-0.0764603	0.550486	0.252596	-0.343268	-0.298691	0.499524	-0.901499	0.930129	0.502394	0.348098	0.173688	0.423247	0.255479	0.144269	0.874466
YPO0075	cpxP	-0.0818146		5.30264	1.49336	0.808547	0.494481	0.124748	0.120682	0.0568545	-0.0467702	-0.28769	0.429399	0.264429	-0.213527	0.0519324	0.328384	0.87704	-0.356697	-0.422094	1.37079					3.50776
YPO0076	YPO0076			0.0863336		-0.0908781	0.0896251	-0.148812	0.156129	0.189151	0.0366556	0.210431	0.290363	0.240299	0.299165	-0.446697	0.157062	0.338182	-0.550328	0.026251	0.793971		0.905133		-0.723652	1.01776
YPO0077	YPO0077	0.0734119	0.494601	-0.333625	-0.145574	0.406718	0.278882	-0.0209318	0.102361	0.0745598	-0.070994	0.234744	0.722588	0.404357	-0.298225	0.0192358	0.561422	-0.169496	-0.509991	0.0209235	0.687933	-0.314942	0.288377	0.465055	0.613481	-1.45387
YPO0078	pfkA	-0.590181	-0.183484	-0.120966	-0.276055	-0.0674563	0.371484	0.378521	-0.0602707	-0.180246	0.0287134	-0.0138414	0.538116	-0.0229854	-0.154164	0.00565423	0.40702	-1.42236	0.706639	0.233302	-0.34579	-0.539036	-0.260997	0.422005	0.424742	0.664231
YPO0079	sbp1	-5.13678	-2.12978	-2.20087	-1.13972	-0.931104	1.19322	1.71414	2.27775	-0.699172	-0.906628	2.88866	-0.975035	-0.0722455	1.57546	1.61664	-1.59126	-0.526364	1.02285	1.58089	-2.31423	-0.239737	0.553867	-3.02681	-4.03627	0.527431
YPO0080	YPO0080	-1.01919	-0.688321	-0.570075	-1.38531	-0.587545	0.413033	0.507958	0.327908	0.00990606	-0.13584	1.0881	0.25856	0.37338	0.626342	0.4615	0.0877223	0.0936095	-0.259914	0.17236	0.210966		0.494074	-0.917323	-1.18124	0.127075
YPO0081	YPO0081	0.554602	-0.862227	0.0264596	-0.818927	0.0809399	0.226384	0.108445	-0.0395761	0.0901497	-0.067918	0.177312	0.213927	0.458643	0.305354	-0.0863312	0.127328	-0.0388827	-0.38876	-0.112779	1.17914	-0.072917	0.0212541	-0.000901402	-0.15182	0.550237
YPO0082	YPO0082	0.451392		0.35609		0.598883	0.0713521	0.283252	0.0462362	-0.12922	0.0127092	-0.133745	-0.307901	-0.0801364	0.317376	-0.0225367	0.170991	-0.852886	0.997268	0.11214	0.501038			0.0834855	-0.140746	0.0179308
YPO0083	YPO0083	0.427603		0.399584		0.00959633	0.0801727	-0.107876	0.199779	-0.109924	0.0505502	-0.282163	-0.154261	-0.0314552	-0.135623	-0.116528	0.0402049	-0.797645	0.744171	0.103417	0.399749		0.0359445			0.581711
YPO0084	YPO0084	0.142362		-0.259828	-0.347019	0.291181	0.23036	0.361274	0.0861888	-0.0549822	0.15021	0.140186	0.182236	-0.599955	-0.378868	-0.0486338	-0.578207	-0.833901	1.42696	0.136493	0.276906	0.670086	0.127746	-0.221799	0.436018	-0.285209
YPO0085	tpiA, tpi	-0.830237	-0.130033	-0.56092	-0.7008	-0.15819	0.308273	0.388923	-0.0278247	-0.560558	-0.0948045	-0.308168	0.0640758	0.122736	-0.464539	-0.141048	-0.0390309	-1.6852	0.0528198	-0.00121	-0.602096	0.8057	-0.551562	-0.23768	0.655903	0.335517
YPO0086	YPO0086	-0.0694957		-0.154363	-0.107582	0.332727	0.218791	0.0520753	0.0832671	-0.25973	0.0175086	0.148183	0.136875	-0.133594	-0.385417	-0.0210313	0.118286	-2.23543	1.59351	0.234515	0.107665				-0.0560947	0.45761
YPO0087	YPO0087			-0.0548083				-0.0927591	0.106649	0.385249	-0.111778	-0.0916673	0.00312541	0.0305193	-0.265507	-0.118505	0.45966	-0.29955	-0.382008	-0.363666						0.513616
YPO0088	fpr, mvrA	0.0773725		0.111495	-0.45536	-0.0893662	0.445467	0.160499	0.0866072	0.00415843	-0.069503	0.174285	-0.159624	-0.0563019	-0.124926	0.0485867	0.523753	-1.31752	0.615538	-0.0465662	0.115924	-0.126396	-0.0125375	0.108035	0.116648	1.26705
YPO0089	'glpX	-0.0428558		0.0248017		-0.378124	0.307411	-0.0602525	-0.0275728	0.130134	-0.0911893	0.0523423	0.0244216	0.0610294	0.153595	-0.00332813	0.208676	-0.244498	-0.971389	-0.374466	-0.212788	0.402116	-0.215114	-0.157445	0.0315853	-0.571961
YPO0090	glpK'	-0.651331	1.12318	-0.0215261	1.45956	2.33595	-0.816967	1.03371	1.06386	-0.534375	0.174904	0.795512	-0.0244112	-0.838771	0.44812	0.0275554	-0.153672	-0.582438	0.0670781	-0.0553646	-0.239741	0.344828	0.123522	-0.191118	0.434534	4.03818
YPO0091	glpF	-2.09728	1.51533	-1.09998	2.57558	1.94153	-0.572056	0.817702	1.06862	-0.0788278	0.18385	0.689153	0.0473805	-0.819926	0.519978	0.132612	-0.120976	0.352077		0.190959	0.13263		0.62756	-1.19936	-1.67728	0.972271
YPO0092	YPO0092						-0.352307							0.035812
YPO0093	YPO0093	0.0773831		-0.244004	-0.474832	-0.179862	0.284102	-0.595832	0.16507	-0.118033	-0.0672103	0.114266	-0.00675283	0.00891926		-0.28711	0.640634	-0.994464		-0.072234	1.10799				-0.109632	0.532902
YPO0098	YPO0098	-0.0753235	0.861823	0.330525	-0.279746	0.939426	-0.0815931	0.0851628	-0.314777	-0.0800386	-0.0625215	0.0280123	-0.419906	-0.132806	0.220749	0.0715162	0.0290484	0.744003	0.0268647	-0.0195141	0.447955	-0.174175	1.47449	0.63053	0.266616	1.0229
YPO0099	YPO0099			0.249143	2.10549		-0.0949866	-0.00764847	0.159959	0.00384421	-0.0632013	0.0298678	0.0405462	0.352015	0.311423	-0.0834635	0.17607	0.767267		0.234601						0.73004
YPO0100	YPO0100	-2.14065			1.69927	1.34628	-0.152892		0.150865	0.186625						-0.582113					-0.630469					1.85673
YPO0101	YPO0101
YPO0102	YPO0102	-4.3044		0.810248	1.93877	0.356263	-0.0069096	-0.130354	0.0940711	0.12957	0.0651783	0.00132023	-0.037482	-0.211721			0.0875886	0.0185742	-0.489674	-0.106724	1.47778					0.804899
YPO0103	menG	0.0569453		-0.61503	-0.256811	-0.129115	-0.0528895	-0.12212	0.146831	0.0647695	-0.056328	-0.194207	0.159686	0.0755996	-0.252675	-0.0176656	1.25579	-0.418214	-0.563492	-0.108701	0.439469					1.41171
YPO0104	menA	0.72459		0.258696		-0.205693	-0.0362643	0.0521499	-0.000539761	0.0877403	-0.0553547	0.15714	-0.163263	-0.238901	-0.0807393	-0.0729101	-0.190374	-0.855467	0.422566	-0.204759	0.911148					0.302592
YPO0105	hslU	-0.528345	-2.20357	2.70555	-0.402428	-0.565095	0.328051	1.12744	0.470829	0.0596748	-0.281172	0.697013	0.0612913	-0.196858	0.335317	0.159463	-1.26909	-3.63851	2.88594	0.98198	-0.339047	-0.439986	-0.0245743	0.943248	0.168721	1.34697
YPO0106	hslV	-0.513258	-1.94084	2.31526	-0.95202	-0.767648	0.196047	0.98462	0.618109	0.564952	-0.175015	0.716927	0.0580926	-0.751286	0.0895827	0.14368	-1.60893	-3.6058	2.85669	0.895356	0.326556	0.109495	0.0892685	0.920997	-0.308292	1.66241
YPO0107	ftsN, msgA			0.410837			0.144038	0.105974	-0.0482752	0.169731	0.0316996	-0.0636177	-0.128401	0.0329926	0.102642	0.0172586	-0.472419	0.0728476	0.511981	-0.126693				-0.16023		0.167835
YPO0108	cytR	-0.349894		0.0475417			0.337119	0.0622322	0.000147673	0.104535	0.14272	0.175945	-0.168745	-0.0921666	-0.165745	-0.201803	-0.62952	-0.00145761	-0.201688	0.0398616	-0.369553	-0.874241	-0.10348	1.51819	0.108406	-0.174543
YPO0110	priA	-0.21179	0.649176	0.318834		0.181035	0.0371459	-0.182085	-0.101749	0.0503674	0.0382221	-0.126207	-0.0291387	0.280001	0.179354	-0.0525763	0.0513135	-0.808282	0.461682	-0.517004	-0.103965	0.256201	-0.127681	-0.152357	0.374965	0.379949
YPO0111	rpmE			-0.0660779		-0.217271		-0.654976	-0.335841	0.494208	0.155775	-0.0868105	-0.221592	-0.46781	-0.0518053	-0.36435	-0.00412516	1.59378	-3.65931	-1.51001	-0.491749					1.67028
YPO0112	YPO0112	0.223191		0.104423	0.724227	0.670879	0.17855	0.191742	0.0886294		-0.0232344	0.187093			-0.102196	0.0916061	-0.260932	-0.0195617	1.37944	0.0594795	0.295708					1.23186
YPO0113	YPO0113
YPO0114	metJ			0.125564	0.771246	0.130332	-0.0764957	0.11487					0.0138151		-0.382227	-0.0742335	0.467779	1.15228								0.450143
YPO0115	metB	-0.558116	0.438868	-0.0604013	1.55266	1.78019	-0.326137	0.811489	0.105377	0.848417	-0.0526795	-0.573931	-0.164546	-0.528454	0.183087	-0.120247	-0.336294	0.281451	-0.321333	-0.101051	0.180788	-0.338472	0.639692	-0.215015	-0.487441	1.29265
YPO0116	metL, metM	-0.409563	0.66643	0.254721	0.531004	1.34275	-0.539117	0.558643	-0.0119225	0.292089	-0.0150543	-0.272757	-0.138761	-0.15077	0.107445	-0.131019	-0.0329083	1.08529	-1.10354	-0.43182	-0.143459	0.00838588	-0.0502872	-0.393343	0.311508	1.97862
YPO0117	metF	0.352497		-0.989871	3.62539	2.04546	-0.448519		0.46012	2.04886	0.141217	-0.121879	-0.852787	-1.37222	-0.0715391	-0.175373	-0.250251	0.0685715		0.720832	-0.0880166		1.31018		-1.90266	0.651098
YPO0120	glpR	0.163547	0.16493	-0.430244	-0.581565	-0.0298074	0.208917	-0.524084	-0.159238	0.258149	-0.0556616	0.096133	-0.0966046	-0.00264593	0.0472397	-0.0968737	0.357394	0.687301	-1.96966	-0.918661	0.308418	0.422265	-0.117867	-0.29114	0.219937	0.00339834
YPO0121	glpG			-0.0395542			-0.115364	-0.0448575	-0.0409989	0.216494	0.057706	-0.136721	-0.0634445	-0.210439	-0.316955	-0.065376	0.199232	0.15049	0.208246	-0.173364	0.6709	0.400904	0.0494938		-0.173309	1.97926
YPO0122	YPO0122			-0.0776995			0.106109	0.145307	-0.114369	0.468981	0.0672321	0.221035	-0.250455	-0.169206	-0.323011	-0.195637	0.152713	1.26787	-1.70098	-0.759625						-0.900438
YPO0123	malT	-0.468695	0.155443	-0.493968	-0.127704	0.873932	-0.590283	0.456867	0.173366	-0.458506	0.07689	0.42162	-0.107353	-0.0618298	-0.0210488	0.0307919	-0.815612	-0.915188	2.23644	0.18695	-1.25805	0.469414	0.0822618	-0.519569	0.957131	-0.331143
YPO0124	malP	-2.60405	3.02451	0.399716		1.04899	0.0647678	0.092414	0.107351	0.0627541	0.0843471	-0.218737	-0.0766768	0.0192486	0.100398	-0.13041	-0.243039	1.61492	-1.97771	-1.0941	0.620286	0.633881	0.119832	-0.373965	-0.04432	0.152915
YPO0126	malQ	-1.43068		0.792324			-0.0826589	-0.0499906	0.11214	-0.525165	0.0219818	-0.229784	-0.182827	-0.0398174	-0.0109325	-0.0248196	0.338863	0.650296	-0.715112	0.334876					0.393905	0.500825
YPO0127	YPO0127	1.09956		-0.0887362			0.228336	-0.0257837	0.12618	0.131781	-0.147212	-0.274564	-0.114684	0.444125	0.22888	0.337823	1.44162	0.12034	0.779882	-0.271915	0.33771	-2.01568	-0.297628	1.04741		-0.516849
YPO0128	YPO0128			0.481557			0.0115328								0.242307	0.0918104	0.0439899	1.37432								0.764932
YPO0129	bioH	0.391671		0.4408		0.247132	0.152483	0.101009	-0.125521	-0.0886872	-0.0312381	0.187406	0.163033		-0.118483	-0.151339	0.510677	-0.316642	-0.73424	-0.106817	0.916021				-0.415437	0.641384
YPO0130	YPO0130						-0.165204	0.198502	0.0216213	0.132265	0.0614193	0.350887	0.325559	-0.567632	-0.589918	-0.508523	1.45155	-1.09055	0.0889352	0.451168		-2.24497		1.66365		-0.0442563
YPO0131	YPO0131			-0.0925973								0.0574826
YPO0132	feoB	-0.154044	-0.46983	-0.139304	2.94352	0.730096	0.0506753	0.173905	0.0700904	0.884758	-0.0214955	0.324414	2.02751	1.74423	0.058698	0.318905	-0.973024	-0.765283	2.36355	0.21463	-0.39325	-2.03481	-0.315603	0.88737	-0.230733	2.76838
YPO0133	feoA				2.82256		0.181129		0.292039	0.758907	0.0634129	0.595968	2.01896	1.57914												2.93079
YPO0134	YPO0134	-0.340507	-0.168297	-0.53479	-0.096306	0.528621	0.113908	-0.323949	-0.0581021	-0.427355	-0.0813754	-0.0451801	-0.0837253	-0.190992	0.135195	0.0737126	-0.375617	-0.510238	0.716834	-0.368724	-0.534008	0.353938	0.0269957	-0.586741	0.338824	-0.0294333
YPO0135	greB			0.355862			0.776838	0.568787	0.0520936	0.0372723	0.0202572	0.155128	0.0589775		-0.154354	0.0109258	0.0355256	-0.392294								0.492609
YPO0136	ompR, ompB, kmt	0.806733	-1.53201	-0.291268	-0.310603	-0.300618	-2.08175	-5.04066	-0.107404	-0.536433	0.0555933	0.130573	-0.0446378	0.250368	-0.373372	0.0582809	0.133536	0.162765	0.28615	0.10159	0.810409	0.575647	-0.688771	0.335725		2.00901
YPO0137	envZ, ompB, perA, tpo	0.95694	-1.18329	-0.515315	-0.74905	-0.0460239	0.537478	0.308067	-0.177229	-0.494963	-0.0538968	0.171005	-0.12668	0.345918	-0.00118892	0.172817	-0.748818	0.887627	0.629436	0.0165719	0.701818	0.240579	-0.381465	0.209287	0.454918	0.68929
YPO0138	pckA, pck	-1.36159	-0.415918	-0.354573	0.273275	0.154992	-0.338789	0.392788	0.633973	-0.575889	-0.147466	-0.105463	-0.293108	-0.487118	-0.0273198	0.173788	-0.136216	-1.75927	2.15658	1.20276	-1.10524	-0.523991	0.303271	0.514728	1.22057	-0.25253
YPO0139	hslO	-0.227372	-0.802669	1.68486	-0.320321	-1.06063	0.187127	0.312598	0.183114	0.178533	-0.0908804	0.0597829	0.375315	-0.265914	0.0529081	0.0795079	-0.824433	-1.75457	1.37488	0.0477966	0.530824	0.001191	-0.356547	0.1141	0.222199	0.6074
YPO0140	hslR			1.80435		-1.20073		0.0918406	0.238467	0.527681	-0.0359331	0.314404	0.401239	-0.200851	-0.179633	0.024401	-1.12973	-1.47088	1.91728	0.20455	0.82362					0.493919
YPO0141	YPO0141	0.558996	-0.414529	2.46912	-0.466712	-0.395171	0.00903374	0.328874	0.355529	0.513683	-0.0417465	0.141002	0.189629	-0.195189	-0.174663	0.0258336	-0.547325	-0.289309	1.32853	0.234917	0.550407					0.023005
YPO0142	YPO0142	-0.410341	1.43009	0.598341	0.303556	0.247733	-0.409436	-0.172565	0.202782	0.454838	0.307028	0.0539949	0.264351	-0.0348319	-0.120084	-0.0376586	0.0773269	0.135786	-0.758024	0.163706	0.669409	-0.00872987	0.433887	0.462224	0.115691	0.0334735
YPO0143	YPO0143
YPO0144	YPO0144	1.0285		-0.0459577		-0.632953	0.0331221	-0.191047	0.129295	0.207393	-0.0608547	0.0254487	0.155513	0.13568	-0.135706	0.168132	0.591714	-0.85749	-0.182168	0.0041725	0.732778					-0.21374
YPO0145	mrcA, ponA, b3396	-0.437075	0.909815	-0.0421949	-0.655046	-0.466124	-0.0532034	-0.14746	-0.219922	0.317311	-0.0104112	0.0218465	0.289584	0.165991	0.315537	-0.0544358	0.140212	0.66114	-1.1226	-0.707019	-0.299924	0.916816	-0.287886	-0.724635	0.533484	-0.144962
YPO0146	YPO0146			0.786702		0.265623	0.107832	-0.37025	0.0742398	0.382758	0.0765766	0.137604	0.153611	0.0184953	0.012768	-0.0410439	0.64051	1.09697	-2.13012						0.428462	-0.425649
YPO0147	YPO0147																	2.1343
YPO0148	YPO0148								-0.0824462			-0.325104	-0.0134449					1.26823
YPO0149	YPO0149
YPO0150	YPO0150	0.909056		0.407324		0.194995	0.146355	-0.231603	0.0464484	-0.456127	0.125427	0.128946	-0.323617	-0.363344	-0.316067	-0.182259	-0.101203	0.248861	-1.12076	-0.236754	1.12736	0.0355062	0.00673796	-0.222546	0.482035	2.05551
YPO0151	aroK	-0.168951	0.710584	-0.188741	-1.04553	-0.40606	0.00641039	-0.21012	-0.249615	0.341793	0.0851313	-0.0690492	0.101818	-0.0674121	-0.422241	0.170927	0.0808218	1.14659	-1.86201	-0.910881	0.933103	-0.237557	-0.47608	-0.0675654	1.25844	0.580694
YPO0152	aroB	-0.037909	0.31351	-0.192304	-0.993516	-0.321715	0.0293398	-0.219398	-0.248917	-0.0913259	0.0288268	-0.244891	0.195396	-0.0357844	-0.0878081	-0.022718	0.0219853	-0.0641014	0.324385	-0.731966	-0.0714633	-0.0667776	-0.223374	0.14262	0.957594	0.278318
YPO0153	YPO0153	0.277615	-0.121453	-0.510787	0.235063	0.501484	0.137167	-0.254028	-0.0575401	0.137689	0.0467603	-0.101118	0.130021	0.0991413	-0.214624	0.00153367	0.0359508	-1.54461	1.65787	0.0781617	-0.0805182	0.152536	-0.0742395	0.155406	0.322939	3.96117
YPO0154	dam	0.432746	0.424977	-0.564315	-0.804515	0.30252	-0.0396391	0.0269934	-0.224012	0.167441	-0.0279044	0.109645	0.234068	0.0228303	-0.124848	-0.0381807	-0.161614	-0.7521		-0.093813	-0.449366					-1.19777
YPO0155	rpe	-0.0587697	-0.464312	-0.543624	-0.456027	0.0264751	0.0260143	-0.00886535	0.372852	0.133823	-0.151841	-0.114606	-0.160744	-0.0553758	-0.00793639	-0.0725863	-0.734442	-0.243105	0.774669	-0.181181	-0.818933	-0.278405	-0.256231	-0.140071	0.181222	2.30311
YPO0156	gph	0.0903773	-0.266557	-0.668179	-0.525805	0.0385984	0.035893	0.266313	-0.23955	-0.259066	-0.0612716	-0.0807589	-0.217475	0.0835204	-0.0688719	-0.0300786	-1.17255	-1.71197	2.748	0.274264	-1.34799	-0.31864	-0.551499	0.771542	0.146735	0.0756465
YPO0157	trpS	0.0247428	-0.0872459	-1.09763	-0.324484	-0.178703	-0.00633733	-0.00830662	-0.369345	-0.282992	0.0204719	-0.15676	-0.251376	0.16243	-0.212638	0.0120631	-1.05349	-1.61156	2.27108	0.45807	-1.42753	-0.165211	-0.597177	0.0102341	0.539138	-0.00612855
YPO0158	cysG	-2.65908	2.35831	0.598634		0.397903	-0.146134	0.218414	-0.0864902	-0.334157	0.373126	-0.532581	-0.363288	-0.578067	-0.160256	-0.45432	-0.218447	-0.238491		-0.139612	-1.16103		-0.0491904	-0.555581	-0.316154	7.1118
YPO0159	nirC	-3.04336	2.93459	0.0902843		0.483717	-0.158374	0.129874	0.00302516	0.214764	0.128851	-0.25648	-0.405948		-0.370959	-0.407419	-0.254666	0.541704			-0.806199		0.330718		-0.85874	0.93926
YPO0160	nirD	-3.45747		0.496646
YPO0161	nirB	-4.113	2.5652	-0.59751	-0.272229	0.654356	-0.0283631	0.558105	0.588726	0.245856	0.377223	0.490471	-1.32947	-1.35686	-0.757089	-0.691387	-0.247145	-0.886049			-0.681947				-0.30137	-0.87838
YPO0162	codA	-0.0038435	0.0159032	0.32317	0.0777	0.297485	0.227162	-0.00651363	0.203216	-0.378396	0.194858	-0.21789	0.241942	-0.217544	-0.150782	-0.0139017	0.108665	-0.762799	0.270704	-0.0500609	-0.112512	-0.355508	0.241187	0.167426	-0.227419	-0.210949
YPO0163	YPO0163	1.39805		1.23636		-0.445694	0.0712446	-0.374871	-0.0581096	0.654945	-0.102258	-0.280435	0.0736404	-0.113037	0.170294	-0.225836	0.701784	0.759723	-1.88262	-0.782541	0.53539	-2.98962	0.155415	2.73004	-1.0862	1.24283
YPO0164	YPO0164	0.171992		1.79303	-0.0268309	0.291457	0.0222076	-0.275266	-0.383017	-0.0884124	0.0204095		0.101042	0.0342722	0.325304	0.131498	0.307632	-0.83128		-0.370099	0.0276186	0.0564366	0.096181	0.957593	0.388331	1.17594
YPO0165	YPO0165	0.0721823	0.771575	0.218643	-0.28838	1.15834	0.0397978	0.0555824	-0.179781	-0.0474966	-0.0947032	0.0578099	-0.64951	0.0560819	0.270972	-0.016083	0.0901349	1.04922	-0.278221	-0.0960931	0.694916	-0.0258683	1.42796	0.481301	0.217648	0.287141
YPO0166	YPO0166	0.0849908		-0.134064	0.0899656	0.599731	-0.277789	-0.147215	0.186139	-0.278862	-0.0198505	0.561261	-0.738623	-0.335739	0.0778728	-0.0747087	-0.106235	0.692278	-0.520274	-0.113329	0.5562	-0.923494	0.319321	0.437529	-0.00887513	4.0523
YPO0167	ppiA, rotA, rot	-0.684442	0.142366		-1.27556	-1.10268			-0.143009	0.545362	0.0714639	-0.0880225	0.12177	0.058086	-0.150089	0.272275	-0.0730441	-1.45615		-0.0493226	0.435862			-0.228295		0.323396
YPO0168	YPO0168	-0.104262	0.565335	0.863932	0.519486	0.256586	0.144847	0.140216	-0.0483153	0.17641	-0.146041	-0.196414	0.175973	-0.132137	-0.00184159	-0.0627164	0.346157	-0.377568	-0.251848	-0.0967776	0.0651924	-0.74755	0.11496	0.478222	0.256859	0.578554
YPO0169	pabA	0.684056		0.914719		0.0261312	0.154085	0.214152	-0.0503229	0.443283	-0.0212212	-0.0145427	-0.0362775	0.0259198	-0.0463696	-0.126724	0.00925967	-0.219831	0.793002	0.0250853	0.562996					0.507573
YPO0170	argD	0.806931	-0.682754	1.84977	-0.197029	0.0753155	0.00796892	0.194534	-0.099304	-0.39921	-0.213065	-0.338854	-0.222244	0.0879808	0.0156268	-0.134348	0.209047	-0.430648	1.71845	0.20446	0.541482	-0.910046	-0.1997	-0.0251605	-0.0947692	0.597804
YPO0174	YPO0174	0.499726	-0.376689	0.696983	-0.1034	-0.0306061	0.0660093	0.0179704	-0.0342386	0.0731033	-0.0604207	-0.0915613	0.0967685	0.299217	-0.374725	-0.155393	-0.589592	-0.0823675	0.242502	0.297785	-0.506554	0.28887	-0.401447	-0.584421	-0.371723	4.2313
YPO0175	crp, cap, csm	0.805024	0.0248001	-1.41799	-0.447738	0.247664	-0.206221	-0.0626407	-0.161719	-0.692297	0.091422	-0.130466	-0.288382	-0.552825	-0.708081	-0.265548	-0.167467	-1.39238	2.1491	0.505714	0.0160922	0.712618	-0.344316	-0.704054	-0.012873	1.1697
YPO0176	YPO0176	0.464642		0.257946	1.28996	0.65155	0.359302	0.156708	0.12079		0.0134025	0.111655	-0.538728	-0.583822	-0.448674	-0.262542	0.134909	-0.60702		0.348559	0.28216		0.172252		-1.33823	1.46791
YPO0177	YPO0177	0.933814			1.33369	0.0579712	0.315107	0.0630137	0.0704247	-0.132891	-0.0450585	0.667782	-0.349967	-0.412537	-0.351123	-0.06968	0.813459	0.666336	-1.44302	-0.0204549	1.57591				-2.09481	-0.4319
YPO0178	prk	0.193925	0.109007	-0.172257	0.0450107	0.2343	0.213064	0.251399	-0.134276	-0.128885	-0.0691977	0.0817494	-0.142027	-0.0916477	-0.198931	-0.0757842	0.348511	-0.117772	0.0275858	0.148916	1.08875	-0.51892	0.253609	0.101999	-0.393308	3.74861
YPO0179	YPO0179			-0.277292										-0.0420371
YPO0180	YPO0180	0.384068	-0.362504	-0.0793535	-0.231799	0.218402	0.411422	0.413206	-0.182363	0.356953	-0.010429	0.143277	0.15243	0.0290215	-0.0796001	-0.0133876	-0.242281	-0.865721	1.63508	-0.0739095	0.265449		-0.302609	0.423479	-0.643992	0.546799
YPO0181	YPO0181	0.337254		0.0807899		0.448694	0.470929	0.0683429	0.154478		-0.0808467	-0.244406	-0.0256095	-0.378763	0.324205	-0.109568	0.020201	-0.0265702		0.0554672	0.829037		0.169425		-0.740595	0.919504
YPO0182	tauA, ssiA	-4.93142	-0.343535	-1.9697	-0.949318	-1.00125	1.23502	1.7355	1.05094	-0.0554275	-1.03013	3.11372	-0.970596	-0.417676	1.31741	1.71599	-1.28853	-0.0727845	1.07867	1.39312	-1.64396		0.784171	-1.41121	-2.61389	1.14978
YPO0183	tauB, ssiB	-2.60058	-0.13919	-1.57581	-0.660411	-1.16278	1.25498	1.56903	0.815432	0.548034	-0.780538	2.59917	-0.32061	-0.329745	1.06612	1.53287	-1.0771	-0.362072	-0.731984	0.46878	-0.102499	-0.330188	1.01377	-1.32508	-2.27974	0.621416
YPO0184	tauC, ssiC	-4.55274	-0.311532	-2.70272	-0.537068	-1.06283	2.20572	2.01424	1.19682	0.762623	-1.01024	2.94611	-0.182115	-0.20062	1.03737	1.99623	-1.46948	-1.1304		1.46331	-1.80345		1.17589	-1.57604	-3.20135	0.441961
YPO0185	tauD, ssiD	-5.21704	-0.811967	-3.20418	-0.417498	-0.903224	2.21306	2.1177	1.51821	0.552004	-1.03032	2.60772	-0.373878	-0.492804	1.2522	2.06252	-1.63384	-2.14421	2.30122	1.65657	-2.26337	-0.727081	1.16612	-1.84402	-3.0463	2.94051
YPO0186	YPO0186	-3.04712	0.0767673	-2.7794	-0.549199	-0.434706	0.969816	1.2573	1.15392	0.233414	-0.745332	1.73904	-0.23527	-0.0818833	0.646781	1.15669	-0.919697	0.0619844		0.642885	0.29722	-0.675467	1.19201	-0.377036	-2.12038	0.507365
YPO0187	YPO0187	-0.616383	1.34673	-0.710594		0.0806329	0.446593	0.562245	0.440933	0.404	-0.0164474	0.646928	-0.35523	-0.227325	0.237387	0.481364	-0.0211438	-0.178815			0.237045			1.04528	-0.0392492	-1.01092
YPO0188	YPO0188	-0.236733	0.844631	-0.713313	-0.308997	0.368102	-0.0879371	-0.00251745	-0.175811	-0.000568094	-0.0377662	0.199391	-0.119235	0.00257205	0.103965	0.118479	-0.305717	-0.190149	0.456949	-0.558237	-0.0760766	0.317495	-0.24785	-0.348931	0.809973	0.0370075
YPO0190	YPO0190	0.234364				0.014335	-0.101648	-0.19296	0.0422583	0.597585	-0.0302621	0.127073	0.0189285	-0.228757	-0.192548	0.0517549	0.710237	0.809977	-1.22238	-0.155646	1.02557			-0.29577	0.246525	0.371244
YPO0191	kefB, trkB	0.235099	1.2834	0.493646		0.520196	0.16601	-0.167191	-0.110469	-0.05735	0.00527941	-0.0555564	-0.054374	-0.0826123	0.12572	-0.166062	-0.134794	1.12185	-0.870694	-0.194151	0.992237	-0.0682178	0.0158796	0.21836		0.261227
YPO0192	YPO0192													-0.262331
YPO0193	slyD	-1.15273	1.00959	-0.0568139	-0.71675	-0.8741	0.0250847	0.0352847	-0.0644351	0.505556	-0.125738	0.0513416	-0.0253621	-0.168128	-0.260777	-0.217552	0.678305	-0.230737	-1.70224	-0.537916	-0.131958	0.681234	-0.147281	-0.485203	-0.861462	1.05785
YPO0194	YPO0194	0.656961		-0.463031		0.0698996			0.298024	0.155113	0.00420762	-0.17265	-0.264584	-0.414356		-0.178927	1.05184	-0.820295			-0.0202511					1.14046
YPO0195	fkpA	-0.434713	0.318938	-1.39483	-0.393624	-0.694038	-0.0451578	-0.160704	-0.107836	-0.731288	0.0434114	0.280113	0.188398	0.0354431	-0.540966	0.0430971	-0.109474	-0.227516	1.17151	0.325115	0.734046	0.590496	-0.820122	-0.0646237	0.990804	1.69565
YPO0196	YPO0196	0.304276	0.185418	-0.424737	0.218977	0.298222	0.158397	0.053531	-0.128593	-0.291852	0.0529318	0.312532	-0.0886148	-0.230311	-0.519793	-0.124662	-0.412027	0.00108314	0.753836	0.14027	0.596646			0.294584	-0.309165	-0.537181
YPO0197	YPO0197	0.413869				0.165531	0.0697534	-0.0287796					-0.0611652	-0.306697				1.03238			0.81664					0.853569
YPO0198	YPO0198	1.10412		-0.308766		-0.314849	-0.117288							-0.0523666		0.185375		1.28253			1.66944					3.10101
YPO0199	YPO0199	1.43349		-0.662515		-0.604122	-0.176134	-0.169791	-0.048813	0.219307	-0.0863492	0.302278	0.0448473	0.349714	-0.501287	0.126214	0.521965	0.941259	-1.09852	0.85725	2.54494					0.488323
YPO0200	rpsl, strA	-0.512625	0.0450672	-0.593765	-0.951151	-1.02496	0.645371	-0.144892	-0.271987	0.680466	0.149919	0.128977	-0.0522797	-0.0391865	0.065825	-0.0239784	-0.415602	1.44903	-2.32064	-1.36692	0.0240546	0.852283		-0.763552	0.939596	1.92108
YPO0201	rpsG	-0.614849	0.295167	-0.602556	-0.794661	-0.981438	0.746286	-0.100071	-0.274978	0.609865	0.0573322	0.0218235	-0.167551	-0.0058252	-0.0304182	-0.0759082	-0.723502	1.67535	-2.37231	-1.38895	-0.0075841	1.36113	-0.770403	-0.804916	0.383566	-0.426554
YPO0202	fusA, fus, far	-0.639458	0.141851	-0.732363	-0.42125	-0.73958	0.608883	-0.220722	-0.339357	0.334189	-0.000353155	0.10889	-0.344968	-0.0162512	0.302448	0.0963038	-0.649117	1.50289	-2.37173	-1.05375	-0.794515	0.930048	-0.546892	-0.860503	0.605607	0.70753
YPO0203	tufA, tufB	-0.495231	-0.414695	-0.924928	-0.290061	-0.525762	0.349572	-0.326879	-0.327034	0.0426357	-0.121798	-0.0718749	-0.360284	-0.00363237	0.22976	-0.159175	-0.0580006	0.922394	-1.69436	-0.81179	-0.198501	1.00264	-0.529317	-1.22509	0.252516	2.94596
YPO0205	bfd			1.36891		0.49292	-0.144341				0.0183164		1.14961	1.50155	1.30065	1.32332	-0.0528478									4.00273
YPO0206	bfr	-0.700196		-0.101497	2.08528	0.874275	0.229255	-0.106691	0.751107	-0.484479	-0.324497	-0.13793	1.70741	1.6624	1.06891	1.07124	2.20018	-2.80831			-0.0490467				-0.403523	1.3958
YPO0209	rpsJ, nusE	-0.817002	0.576983	0.64464	-0.761301	-1.06177	0.943752	-0.41655	-0.309609	0.507273	0.098555	0.255518	-0.228007	0.0533138	0.332512	-0.116289	-0.438758	1.93137	-4.05105	-1.77008	1.13084	0.949871		-1.48977		-0.913645
YPO0210	rplC	-0.893462	0.901493	0.612511	-0.660277	-0.932171	0.935134	-0.546194	-0.165883	0.422171	0.0573064	0.289614	-0.176296	0.171389	0.339826	-0.291353	-0.632618	2.18808	-4.01251	-1.78835	1.11297	1.3676	-0.331028	-1.53656	0.223397	-0.520716
YPO0211	rplD, eryA	-0.932238	0.704275	0.24646	-0.489033	-0.965816	0.873256	-0.539393	-0.283952	0.440374	0.0359442	0.184194	-0.273808	-0.00727549	0.305204	-0.341677	-0.624773	2.27368	-4.03161	-1.73276	0.535358	1.39619	-0.536968	-1.69826	0.326602	-0.615283
YPO0212	rplW	-0.872112	0.579437	0.7723	-0.372862	-1.02004	0.777689	-0.581571	-0.322738	0.379101	0.0130886	0.309619	-0.280856	0.191247	0.488059	-0.38629	-0.442224	2.19023	-4.30735	-1.85571	0.774653	1.36641		-1.36983		0.749144
YPO0213	rplB	-0.942649	0.54198	0.355559	-0.291808	-0.975444	0.82927	-0.477356	-0.42162	0.494129	0.028536	0.301675	-0.264216	0.103034	0.502397	-0.239559	-0.643389	2.29337	-4.27811	-1.80247	0.529774	1.60134	-0.201534	-1.46938	0.335467	-0.598036
YPO0214	rpsS	-0.817802	0.441361	0.194966	-0.31492	-1.10869	0.706687	-0.33869	-0.451556	0.587022	0.133849	0.200586	-0.453128	0.110551	0.442265	-0.429853	-0.759016	2.0888	-3.91395	-1.47463	0.165931					0.39824
YPO0215	rplV, eryB	-0.853703	0.438524	-0.0547258	-0.39417	-1.42698	0.776941	-0.751123	-0.387719	0.571364	0.0644554	0.282167	-0.258752	0.108259	0.438507	-0.375093	-0.724623	2.22965	-4.05926	-1.70554	-0.00645933					0.330798
YPO0216	rpsC	-0.891989	0.420547	0.252611	-0.388737	-1.1544	0.762566	-0.54434	-0.413948	0.642907	0.0670985	0.300355	-0.228919	0.101841	0.403823	-0.250662	-0.809378	2.216	-4.09412	-1.70254	0.227578	1.25377	-0.248725	-1.50786	-0.0237704	0.0705379
YPO0217	rplP	-1.07407	0.268569	0.239546	-0.370807	-1.2449	0.759419	-0.522102	-0.618522	0.626787	0.0294004	0.189494	-0.19568	-0.0402384	0.291212	-0.270075	-0.645449	2.1467	-4.12379	-1.67161	0.106881	1.32233		-1.51759	-0.22122	1.73175
YPO0218	rpmC	-1.04542	0.376215	0.0398214	-0.299819	-1.38287	1.11606	-0.794627	-0.321476	0.637329	0.0892738	0.136649	-0.27607	0.0520275	0.227991	-0.458088	-0.545445	2.30445	-3.92444	-1.57146	-0.203449					0.992591
YPO0219	rpsQ, neaA	-1.03181		-0.105314		-1.16364			-0.422511					0.0449901				2.05772	-4.0477		0.342583					2.43849
YPO0220	rplN	-0.895754	0.43358	-0.796306	-0.585681	-0.99962	0.879004	-0.28074	-0.229134	0.592718	0.0856058	0.226354	-0.158946	0.152735	0.27457	-0.227414	0.358109	0.835548	-3.99994	-1.77337	0.471563	1.16484		-1.22912	0.617118	0.314792
YPO0221	rplX	-0.906602	0.326816	-0.756207	-0.557793	-1.11669	0.821386	-0.23376	-0.317402	0.447146	0.0133885	0.23149	-0.208899	0.00757981	0.300501	-0.120799	0.0776602	0.948562	-4.06065	-1.79012	0.678517	1.2022		-1.17978	0.580346	0.340854
YPO0222	rplE	-0.734389	0.578239	-0.535426	-0.5861	-1.03718	0.729459	-0.296072	-0.310266	0.499406	0.0880784	0.268792	-0.206647	0.187272	0.334404	-0.227767	-0.274401	1.7864	-3.73972	-1.46397	0.0715674	1.33189	-0.349573	-1.43163	0.331981	-1.17683
YPO0222a	rpsN	-0.660499	0.370857	-0.545934	-0.603025	-1.17699	0.713565	-0.393288	-0.253043	0.535283	0.197826	0.138297	-0.310245	0.0643902	0.411871	-0.445956	-0.40418	1.61988	-3.61942	-1.42258	0.122427					2.46923
YPO0223	rpsH	-0.815701	0.420021	-0.597595	-0.669098	-0.937959	0.676389	-0.551661	-0.328051	0.586426	0.126863	0.296414	-0.296589	0.180682	0.414759	-0.0985851	-1.03781	1.79926	-3.74765	-1.55756	0.151466	1.42282	-0.197171	-1.62004	0.108632	2.29616
YPO0224	rplF	-0.601421		-0.147362			0.734986	-0.606429	-0.531371	0.686419	0.0739337	0.467181	-0.350255	0.141671	0.340426	-0.302094	-1.06169	1.98074	-3.75644	-1.59152	-0.580511	1.12419	-0.345083	-1.40161	0.0053125	-1.1365
YPO0225	rplR	-0.914506	0.469962	-0.586319	-0.521213	-1.0116	0.662949	-0.428905	-0.273383	0.617923	0.0152083	0.377109	-0.340593	0.182242	0.27039	-0.255458	-0.910549	1.81518	-3.58005	-1.48377	-0.269334					0.324663
YPO0226	rpsE	-0.78247	0.380052	-0.597882	-0.431823	-1.00908	0.746584	-0.535083	-0.305614	0.613401	0.00942553	0.398377	-0.326256	0.11732	0.217844	-0.233157	-0.41284	1.97757	-3.52869	-1.57052	-0.304055	1.44447	-0.162536	-1.32538	0.285214	-0.532656
YPO0227	rpmD	-0.486095		-0.420827			0.889654	-0.441194	-0.301547		0.0144039		-0.33955	0.204831	0.115694	-0.0967896		2.11023	-4.09079	-1.87373						-0.0805594
YPO0228	rplO	-0.544914	0.394011	-1.0005	-0.632087	-0.662052	0.681229	-0.446422	-0.351999	0.506452	-0.106668	0.520338	-0.184959	0.0565355	0.111496	-0.105108	-0.404408	1.3638	-3.0472	-1.54493	-0.161548	1.21107	-0.329346	-1.38078	0.234367	-0.0392042
YPO0229	secY, prlA	-0.677434	0.593245	-1.52087	-0.87624	-0.725905	0.78316	-0.403073	-0.297643	0.577096	0.0262953	0.447654	-0.384081	0.165486	-0.0483062	-0.16855	-1.15658	2.15048	-3.07811	-1.73889	-0.684312	1.24348	-0.490509	-1.44654	0.296357	-1.38958
YPO0230	rpmJ	-0.618061		-0.371453				-0.453313						-0.0395415	-0.354768				-2.84437	-1.76075	-0.748389					-1.74352
YPO0231	rpsM	-0.658415	0.425461	-1.69925	-0.948173	-0.761133	0.58457	-0.322994	-0.29504	0.385381	0.0162292	0.321297	-0.156408	-0.0754442	0.0552436	-0.146856	-0.725135	2.19397	-2.68588	-1.56102	-0.152916	1.01898	-0.652899	-1.33516	0.448616	0.144738
YPO0232	rpsK	-0.571176	0.19304	-0.916836	-0.841693	-0.947523	0.704716	-0.386955	-0.34508	0.317331	0.00295765	0.14403	-0.101476	-0.0995043	-0.00848221	-0.167628	-0.865509	2.28119	-2.77923	-1.60335	-0.0873841	1.18489	-0.674346	-1.38761	0.322422	-0.396398
YPO0233	rpsD, ramA	-0.830205	0.469073	-1.50069	-0.742407	-0.651917	0.473257	-0.427166	-0.489089	0.326521	0.179178	0.147439	-0.0592873	0.0187588	0.0905561	-0.129554	-1.14189	2.32827	-2.77731	-1.65637	-0.0446495	1.48265	-0.426952	-1.27718	0.199656	-0.22426
YPO0234	rpoA	-0.778775	0.308771	-1.54355	-0.536309	-0.693254	0.343675	-0.441523	-0.52691	0.1839	-0.0991282	-0.443287	-0.251795	-0.00418485	0.0630078	-0.197916	-0.815231	2.35843	-2.65673	-1.54908	-0.274773	1.37329	-0.591707	-1.41968	0.12197	-0.519461
YPO0235	rplQ	-0.788478	0.335367	-1.16572	-0.688624	-0.750382	0.159455	-0.7375	-0.445469	0.24298	-0.0345811	0.124742	-0.371152	0.0712409	0.0524281	-0.244593	-0.27852	2.24773	-2.32992	-1.56776	-0.730131	1.4552	-0.685058	-1.58708	0.399306	0.315164
YPO0236	YPO0236			0.187823		0.0304359	0.213162	0.054609	0.342517	0.149953	0.00491971	0.30077	-0.123323		-0.125051	-0.31926	0.737545	0.885857	-2.51585	-1.22938	1.81691				-0.545617	0.336994
YPO0237	YPO0237						-1.54554	0.639175					1.0097	1.85819	1.48395	1.77803										0.850566
YPO0238	mscL	-1.04556		0.160042	-0.0794584		0.249462	0.406809	-0.156331	-0.249251	-0.0211364	0.231259	0.17912	-0.248067	-0.489495	-0.0781775	1.01896	-0.26654	-0.707206	-0.290823	0.297889					0.275827
YPO0239	trkA	-0.235884	1.40606	0.140032	-0.644402	-0.447471	0.270502	0.167442	-0.215319	0.334416	0.130357	0.252946	-0.148126	-0.209819	-0.386139	0.0282282	-0.37258	-0.773282	1.68061	-0.10081	-0.40924	-0.352552	0.0671657	0.0578245	0.0171636	1.73894
YPO0240	YPO0240	-0.556832	1.81082	-0.919217	-0.97519	-0.464302	0.0811477	0.0770615	-0.416626	0.189175	0.081696	0.122461	0.203258	-0.197988	0.00672945	0.117068	-0.530353	-0.00135535	1.07305	-0.672255	-0.589169	0.367755	0.0481662	-0.460677	0.30866	0.00208521
YPO0241	fmt						-0.00592897	0.178415	-0.0918978	0.516902	-0.0855267	0.110919	0.3626	-0.16649	-0.353856	0.236049	-0.473041	-0.462566	1.15221	-0.657672			-0.0570531	-0.478407	0.324831	-0.0655413
YPO0242	def, fms	0.0910563		-0.657348	0.713593	-0.390176	0.132171	0.143864	-0.0149365	0.366604	-0.0749524	0.235442	0.151492	-0.164371	-0.33385	0.0249564	-0.0860684	-0.0948865	0.147698	-0.537601	0.26249		0.158434	-0.364054	-0.0928372	-0.465295
YPO0243	YPO0243	0.0155801		0.0201711		0.765834	0.117059	-0.035942	-0.00931134	0.0626766	0.00554299	0.0541004	-0.0443121	-0.0658489	-0.333231	-0.0344123	-0.0401765	0.207754	-0.205249	-0.00100137	0.5567	-0.193167	0.283337	-0.087565	0.318965	-0.344289
YPO0244	YPO0244	0.542719				0.677004	0.293727	-0.0149587	0.0420749	0.107155	-0.0897915	0.197906	0.140965	-0.0288064	-0.474128	-0.0270525	0.535572	-0.162333	0.767175	0.253272	0.693759	-0.318609	0.060711	0.255523	0.321159	2.13886
YPO0245	YPO0245	0.482783	0.0961836	-0.544405	-0.400007	0.329785	0.290508	0.355221	0.18631	0.229489	-0.0104435	0.0857894	0.246138	-0.0107321	-0.665347	-0.03315	0.0342066	-0.311288	0.506133	0.192455	0.709586	-0.432516	0.0803408	0.0459478	-0.0477753	-0.855408
YPO0245a	YPO0245a	0.40822				0.262147	0.168235	0.313519	0.209839	0.170525	0.0316272	0.301106	0.268704	-0.22187	-0.600796	-0.073781	-0.105139	-0.0431358	0.635452	0.0997873	-0.199091		-0.125486	0.169082	0.0594386	0.109085
YPO0246	aroE	0.36558	0.0591972	-0.793517	0.00311798	0.220599	0.0914518	0.107844	0.215667	0.137528	-0.0224217	0.0829224	0.134262	-0.25147	-0.663363	0.0016746	0.047	-0.00481659	0.686773	0.0202231	0.403025	-0.500502	-0.0341454	0.20559	-0.0168586	0.200607
YPO0247	YPO0247	-0.276271		-0.157078		-0.0351999	0.19046	0.0785337	0.0971186	0.243891	-0.12574	-0.0798032	0.131908	-0.301588	-0.305168	0.0103013	0.95103	0.0251327	-0.270147	-0.210115			-0.181556		-0.0538901	0.482889
YPO0250	YPO0250	0.269644		0.44089		0.170233	-0.185339	-0.269373	0.334155		-0.0521327	0.0802698	-0.170266	-0.0631069	0.0596292	-0.0989709	0.255987	0.282909		0.446404	0.0455623				-0.0507812	1.25392
YPO0251	YPO0251	-0.354794	1.72348	-1.49856	-0.223698	0.519139	-0.679907	0.337258	0.0733934	-1.54052	-0.0946231	-0.0235556	-0.822121	0.194229	-0.161284	0.186122	-1.37211	-1.137	2.32443	1.29413	-2.64779	1.03644	-0.301156	0.423792	1.61496	0.860866
YPO0252	YPO0252									-1.5465				0.502111	-0.493321
YPO0253	acs	-0.512532	2.10237	-0.5973	0.278554	0.831153	-0.486705	0.61519	0.0172503	-1.56715	0.0438322	0.0223745	-0.841989	0.348997	-0.233844	0.333828	-0.783164	-2.61368	2.01023	0.61624	-2.07974	0.123202	0.281541	0.465928	2.11125	-0.121836
YPO0254	gltP	-0.5828		0.839694	2.25221		0.706004	-0.264104	0.116173	0.131907	0.129533	-0.350057	-0.235294	-0.212391	-0.220994	-0.161084	0.431964	1.13491	-1.35178	0.143741		-2.72852	-0.0872465	2.15205		1.13046
YPO0255	YPO0255			-0.000196107			0.0307424	-0.224691	-0.213556		0.0304031	0.234179			-0.0581829	-0.115409	0.0153963	-0.171977								0.58512
YPO0256	YPO0256			1.00175		0.0526033	-0.0979335	-0.0778174	0.465315	-0.333794	0.0350883	-0.301339	-0.149681		0.207604	-0.126645	0.10012	1.04431	-0.756273	-0.0357636						2.08191
YPO0257	YPO0257						-0.102183	-0.273947	-0.495257		-0.128136	-0.497087	0.0501446		0.288021	-0.146815	-0.283844	1.12089								0.162515
YPO0258	YPO0258			0.740158		-0.00559213	-0.0914057	-0.121197	0.607333		0.00178504	-0.330516	-0.129806		0.372375	-0.19934	0.0155277	0.179915		0.117108						1.07718
YPO0259	YPO0259
YPO0260	YPO0260			4.98435			0.274016
YPO0260a	YPO0260a
YPO0261	YPO0261
YPO0262	YPO0262
YPO0263	YPO0263			1.66593			-0.0319354	-0.0384555	-0.370233			-0.264644	-0.277046		0.451629	-0.0621639	-0.353052	1.75005	-1.57776	-0.18235	0.406532			0.0591976	-0.303403	1.38143
YPO0264	YPO0264			1.76995								0.393117	-0.249496			-0.21599
YPO0265	YPO0265			1.86507			-0.296669				0.0748212		-0.264012
YPO0266	YPO0266	-0.0416733		0.653866		1.0068	-0.657145	-0.0673336	0.103847	-0.0270407	-0.0509922	-0.395283	0.0412512	-0.109102	0.405692	-0.0980254	-0.314589	0.189025	0.497693	-0.653179			0.186285	0.152696	0.748254	0.913617
YPO0267	YPO0267	-0.191089		0.681636		0.374769	-0.0800337	-0.19377	0.178966	0.0310434	0.0312353	-0.440992	0.0731311	0.0123435	0.488526	0.00207031	-0.0959824	0.477961	-1.65788	-0.6374			0.368381	0.341118	1.30568	2.34331
YPO0268	YPO0268														0.348612
YPO0268a	YPO0268a
YPO0269	YPO0269			0.909944			0.00406475		-0.0306226		0.00209381	-0.535686	-0.167623		0.311788			-0.0893038								1.62191
YPO0270	YPO0270			0.232267								0.3264						-0.209335
YPO0271	YPO0271
YPO0272	YPO0272			2.15258			-0.0464172					-0.530731	-0.165054		0.482576		-0.142533									1.33821
YPO0273	YPO0273			0.723032		0.719257	-0.021482	-0.0472906	0.141495		0.0638043	-0.314223	-0.33719	-0.206838	0.268991	-0.357687	0.0538903	0.419037		0.238444	0.398111			0.0863428	-0.403442	2.31545
YPO0274	YPO0274	0.318033	-0.178091	-0.224498	-0.16777	-0.157983	0.0290354	0.207722	0.079313	-0.727429	-0.107185	-0.0638537	-0.842932	-0.211372	0.20263	0.288568	0.347713	0.981354	-0.560684	-0.0435156	0.23388	-0.513062	0.596774	0.594788	0.170531	2.33951
YPO0275	YPO0275
YPO0276	YPO0276	-0.164596		1.23854	2.71117	0.61591	0.0356205	0.205637				0.803145	-0.358608		0.0996141	0.555423	0.370129	1.1304		-0.384884						0.854164
YPO0277	YPO0277			0.972902	2.1406		0.0602045	0.260517	0.241764	-0.480686	0.0375331	-0.136215	-0.209089	0.0181897	0.295919	0.280349	-0.176051	0.173859		0.319925				0.734569	-0.100143	0.721917
YPO0278	metC	0.426126		0.936744	0.332024	0.38832	0.0542692	0.104775	0.119786	-0.0165734	-0.0660406	-0.0775216	-0.177441	-0.0357701	0.294178	0.206912	0.055581	-0.0639916	0.404827	0.344162	-0.0443861		-0.155084	0.165058	-0.448958	-0.668377
YPO0279	hmuV								0.00862206		-0.123356	-0.367285	1.48648	1.83313	1.28272	1.73358	-0.336562	0.750269		0.0936135						1.09891
YPO0280	hmuU	0.624734	-1.04775	0.708815		0.693659	-0.429536	-0.23002	0.0487313	0.145097	-0.0822067	-0.300179	1.05061	2.3175	1.62793	1.95282	-0.351458	-0.0322326		0.0019545	-0.471258	-1.09444	-0.155073	0.624396	0.330293	0.379596
YPO0281	hmuT	1.16273		0.415964		0.263434	-0.829147	-0.248817	0.15176		-0.0889945	0.0674793	2.00709	2.73948	2.03578	2.77178	-0.18781	-2.15089		0.356905			-0.033928		0.758638	2.14477
YPO0282	hmuS	0.590508	-1.51131	1.25433	-0.124524	0.10357		-0.288157	0.175858	-0.203864	-0.0581389	-0.1507	2.48248	2.76568	2.27953	2.44246	-0.36116	-2.77624	2.02635	0.783892	-0.638337	-1.38916	-0.522448	0.505741	0.295656	1.15715
YPO0283	hmuR	0.424574	0.587686	1.25169	0.655288	0.636907	-0.922538	-0.32273	0.107072	0.0755597	-0.0171552	0.068002	2.15702	3.06056	1.41027	2.38394	0.718427	1.3452	-0.704946	0.0765356	0.98283	-0.325545	0.445484	0.160478	-0.149162	1.11841
YPO0284	YPO0284					0.924456	-0.33747		0.140472			-0.301331	0.0650211		0.910595	0.299633	-0.0842164	0.253553						0.013322		-0.145428
YPO0285	YPO0285			0.585482			-0.571522	0.125307			-0.0142116			-0.0849873		0.301873					0.180216					0.650574
YPO0286	YPO0286	-0.169525		0.399656	0.587051	0.144525	0.12014	-0.30654	-0.0514618	-0.303593	0.035306	-0.301629	0.412734	0.120974	0.339108	0.358824	-0.157305	-0.157747		-0.203943	-0.230765		0.559311	-0.432457	-0.204039	0.324539
YPO0287	YPO0287	-0.622924		0.849879	3.97002	1.93744	0.282954	-1.1503		-0.715812	0.00116712	-0.122077	-0.568398	-0.691856	-0.366159	-0.351266	0.519164	-2.53649	2.98527	-0.158027	0.712134					0.842051
YPO0288	YPO0288											0.448055
YPO0289	YPO0289	-0.0031636	0.230398	0.461566		0.00380712	-0.011064	-0.131386	-0.266967	-0.391207	-0.0375428	0.846106	-0.190216	0.0906922	0.157531	-0.049324	-0.574955	-0.264893		-0.139468	-0.618542			0.305972	0.426893	0.663863
YPO0290	YPO0290	-0.206636		0.398916		0.0531396	-0.30008	-0.222828	-0.137169	-0.581917	-0.133273	0.822649	-0.391267	0.131157	0.259004	-0.0654972	-0.472148	-0.595108	1.55787	-0.372818	-0.586442			0.277383	0.2896	0.75889
YPO0291	YPO0291	-0.151339		0.567664		0.283881	-0.302432	-0.16082	-0.0974277		-0.0700673	0.286129	-0.318794	-0.525303	0.124217	0.311611	-0.963452	-1.62289	2.24988	-0.258826	-0.503527		0.191438	0.864838	0.233724	0.648925
YPO0292	YPO0292	-0.0343327		0.554241		0.279544	-0.168529	-0.179619	0.0693611	-0.0897073	-0.0850728	-0.395287	0.120329	-0.567117	0.09259	0.0576862	-0.396812	0.355605	0.781695	-0.137997	0.335151		0.301182	1.17978	-0.0561857	1.54223
YPO0293	YPO0293	0.603649	0.588845	0.272477	1.31567	0.335946	0.0117624	-0.209764	0.26214	0.358274	-0.108091	-0.248539	-0.265097	-0.931025	-0.0490126	-0.0787332	-0.609733	1.14011			1.63665	-0.930608	0.700926	0.168899	-1.80264	1.38619
YPO0294	terZ	0.804348	-0.764064	1.25011	2.07878	0.413443	-0.378661	-0.280869	0.0198187	-0.204309	-0.163306	0.00625858	-0.0564143	-0.527959	-0.0468752	0.0847939	-0.975326	1.18325	-0.0493023	0.496404	2.296		0.331692	0.390471	-1.11895	-0.053317
YPO0295	terA	0.708637	-0.662458	1.43191	1.12481	0.669476	-0.536007	-0.348908	-0.0975046	-0.54186	-0.199135	0.311732	-0.0229533	-0.499492	0.0307652	0.0814758	-1.44867	1.25451	-0.146511	0.361305	2.06338	-1.41065	-0.142426	0.971002	-0.316187	1.20739
YPO0296	terB	0.418546	-0.39554	1.32267	0.356967	0.615577	-0.612484	-0.330594	-0.00344545	-0.325935	-0.125766	0.364823	-0.228994	-0.315403	-0.0178218	0.0906209	-1.21695	0.695339	0.473938	-0.0467454	1.54568	-1.25052	0.0565068	0.483008	0.0888744	1.09396
YPO0297	terC	-0.0144969	-0.567027	1.12665	-0.0560003	0.517347	-0.666646	-0.308212	-0.102574	-0.330856	-0.0897692	0.399321	-0.197919	-0.205179	-0.0309577	0.0426838	-1.39962	0.583626	0.226277	-0.123683	1.22963	-1.6884	-0.245784	0.473117	0.620196	-0.0456452
YPO0298	terD	-0.230274	-0.782971	1.07053	-0.19896	0.166182	-0.509188	0.0211837	0.114868	-0.380795	-0.102296	-0.118436	-0.289114	-0.0160277	-0.0349092	-0.0136977	-0.616367	-1.11623	1.26085	0.158263	0.25133	-1.21615	-0.281513	0.392959	0.655106	0.244232
YPO0299	terE	-0.349592	-0.572895	1.02546	-0.414583	0.0765299	-0.606782	0.0761222	0.00990704	-0.537369	-0.0595183	-0.396686	-0.242236	-0.0192182	-0.0896116	0.00187723	-0.44391	-1.09324	1.13535	0.199368	0.293192	-1.12542	-0.0894036	0.293652	0.0338507	1.71964
YPO0301	YPO0301			1.31089		0.351891	0.42386								0.165293
YPO0302	YPO0302	1.32286		0.267043	-0.396317	0.0425151	0.066687	-0.0642697	-0.180515	0.110207	0.00341972	0.0343931	0.258484	-0.333013	-0.126572	-0.245822	0.374249	1.26876	-1.15636	-0.167441	1.04513	-0.703512	0.0485209	0.148827	-0.330535	0.364879
YPO0303	YPO0303	1.13487		0.438372			0.0986628	0.190785	0.0537386	0.251328	-0.0246237	0.123155	0.749558	-0.0345901	0.040429	-0.0891795	0.249872	0.519348	0.145497	-0.217705	0.682726			0.207654	-0.263235	2.20958
YPO0304	YPO0304
YPO0306	YPO0306	-0.392121		0.769886		0.0618382	0.0814807	-0.767499	-0.121947	0.231656	0.0683734	-0.203317	0.313041	0.464715	0.153444	-0.0128683	0.713568	1.23745	-1.16808	-0.0375108	0.0956044		0.296939	0.174293	0.136598	0.282092
YPO0307	YPO0307											0.378412	-0.0867116	-0.0168444				1.2565
YPO0308	YPO0308	0.108371		0.979221		0.421467	0.245958	0.0457955	0.107837	-0.0971525	-0.0813354	-0.32567	-0.199154	-0.0487907	0.220482	-0.0412127	0.284266	0.103373	-0.0555138	0.0983437	-0.120351		0.355774	0.0485706	-0.223326	0.689349
YPO0309	YPO0309	0.282212	-0.249798	1.24094	0.135156	0.479698	-0.172127	-0.0728196	0.0745592	0.162775	-0.00120783	-0.490106	-0.126743	-0.458859	0.354506	-0.126471	0.168521	1.13858	-0.041772	0.213635	0.22617	-0.74412	0.637592	0.457981	-0.35992	0.760167
YPO0310	ubiC	-0.0292256		0.153177	-0.41653	-0.0595421	0.14696	0.0176752	-0.00903934	0.0885221	-0.0313785	-0.0446252	0.0564151	-0.0546838	-0.0756679	-0.00866618	0.526188	0.740856	-0.746431	-0.144223	0.0769417	-0.211693	0.413974	0.301323	0.299669	-0.731043
YPO0311	ubiA, cyr, b4040	-0.0352477	0.580412	-0.0380948		-0.280014	0.0563643	-0.156906	-0.130074	0.113754	-0.180576	0.210723	0.00520911	0.174056	0.0254162	0.0691757	0.552616	1.05966	-1.89072	-0.355183	0.31389	0.335355	-0.195099	-0.232851	0.480423	2.22142
YPO0312	plsB, b4041	-0.153456	-0.219209	-0.521746	-0.499506	-0.67498	-0.17852	-0.00625134	-0.0624243	-0.0422597	-0.0743071	0.011474	0.139612	0.243015	0.026232	0.0750435	-0.884248	-0.563379	1.55811	-0.117676	-1.16875	1.68843	-0.520561	-0.565153	1.2781	0.911432
YPO0313	dgkA, b4042			0.693718		-0.419681	0.0591501	-0.19122	0.300224		-0.0881857	0.0603281	-0.150198	-0.327798	-0.178162	0.0424665	0.453692	-0.0640199			0.257016					-1.08063
YPO0314	lexA, exrA, spr, tsl, umuA, b4043	-0.230979	0.392601	-0.151048	0.397082	0.0046626	0.262574	-0.056973	1.10863	-0.314814	-0.123801	0.112022	0.0607034	-0.0491566	0.0582969	-0.0408782	1.0468	0.181432	-1.62281	-0.3496	0.621358	-0.0472788	-0.0181517	-0.102196	-0.0659073	0.520335
YPO0315	YPO0315	-0.654846	0.691382	-0.632658	1.38295	-0.0120257	-0.00769166	0.28838	0.483652	-0.0580783	-0.028841	0.0673785	-0.16332	-0.730093	0.268726	0.0680994	0.0712956	-1.03384	0.680359	-0.262777	-0.408159	0.829466	0.592697	-0.145421	0.393085	-0.675288
YPO0316	YPO0316	0.276781	0.94511	0.231098	0.618933	0.061728	0.0702717	0.130446	-0.0401539	0.592079	0.0599811	-0.03196	0.183637	-0.147228	0.0460297	0.0375808	0.072572	0.270986	-0.332837	-0.340816	0.000341458	0.155361	0.321649	-0.0339016	0.108625	-0.222926
YPO0318	YPO0318	0.0288451		1.12254									0.198329	-0.0179593	-0.151094	0.0134522		2.98123			1.63042					0.75278
YPO0319	qor, hcz, b4051	-0.0851192	-0.527111	-0.39906	-0.258486	0.223887	0.0574146	-0.0951634	-0.0815114	-0.933765	-0.0826793	-0.388401	0.0366864	0.114037	-0.145626	-0.137399	-0.332106	-0.986756	2.34108	0.765895	-0.368998	0.366216	-0.14544	-0.352856	0.028862	1.34468
YPO0320	dnaB, groP, grpA, b4052	0.500748	-0.400538	0.277488	-0.749155	-0.0352358	0.200483	-0.0753798	0.00695089	-0.015267	-0.132125	0.000505403	0.0443882	0.331287	-0.0112706	0.102967	-0.291767	-0.109884	-0.44111	-0.555035	0.51809	0.150912	-0.367766	-0.143261	0.800874	-0.701959
YPO0321	alr	0.147041	0.284262	0.131605	-0.878606	-0.114185	0.00337693	-0.266307	-0.189987	-0.205147	-0.0964697	-0.0624236	-0.103631	0.456086	0.0720024	0.0371787	0.0241259	-0.118348	-0.402253	-0.609479	0.197181	0.385821	0.0416901	-0.187023	0.704017	0.386775
YPO0322	tyrB	-0.0585606	0.600041	-0.136433	-0.911104	-0.256555	0.0848749	-0.249911	-0.258062	-0.188569	0.179633	-0.512627	0.0265613	-0.201105	-0.0548478	-0.0252039	-0.220898	-0.219849	0.995165	-0.333699	0.0614628	0.166245	-0.410765	-0.662838	0.21998	-0.233181
YPO0323	YPO0323										-0.224301	-0.369614	-0.170321		0.0108374	-0.243902										0.696459
YPO0324	uvrA, dinE, b4058	-0.199367	0.513662	-0.129015	-0.29055	-0.295518	0.135017	-0.286914	0.366657	-0.488841	-0.0561308	-0.124969	-0.160567	0.139773	0.396466	-0.0522701	-0.224726	-0.0173486	0.211512	-0.569798	-1.07065	0.29499	0.0555295	-0.344921	-0.0547337	1.48266
YPO0325	ssb, exrB, lexC							-0.191461	0.224332	-0.104608	0.00576383	0.00271531	0.0749438	0.0870686	-0.184633	0.116	0.144996	-0.463269	-1.45653	-0.502349						0.304346
YPO0326	YPO0326													-0.2258
YPO0327	YPO0327	0.299942		0.922952		-0.125311	-0.0499802	-0.131575	0.114132		0.14479	-0.744996	-0.252544	-0.123368	0.146206	-0.269193	-0.0969309	-0.230203	0.363634	-0.0409389		-0.324035	0.215743	0.0124214	-0.13356	1.34318
YPO0328	rhaD, b3902			1.5004		0.559524	0.0464313	0.0288526				-0.200072	-0.160763		0.250061	-0.14765										1.30216
YPO0329	rhaA, b3903			1.84359		0.985433	-0.131983	-0.359337			0.0832813	-0.40805	-0.174966		0.41105	-0.219243	-0.0664836	0.25204		-0.103286		-0.156914	1.26782			1.62274
YPO0330	rhaB, b3904			0.826422		0.547425	-0.213493	-0.615007	0.137087	0.275885	0.173682	-0.387996	-0.268515	-0.395011	0.351733	-0.161108	0.00584267	-0.164708		-0.0206562			0.729887		0.0026335	1.87188
YPO0331	YPO0331	0.940085		0.575115		0.718685	0.278056	-0.0446241	-0.168381	-0.748702	-0.019037	0.128986	-0.116713	-0.0363542	-0.499541	-0.221171	0.416335	-0.989322	-0.154837	0.0423989			-0.291489		0.426981	0.799389
YPO0332	rhaS, rhaC2, b3905			0.553548			-0.239656	-0.673383	-0.187894			-0.0514736	-0.279982	-0.325624	0.0270061	-0.118414	-0.182258	0.71901	-1.50369	-0.498215			0.305928		-0.0684905	0.884108
YPO0333	rhaR, rhaC1, b3906	-0.398667	0.61231	0.000173423		0.179554	-0.195102	0.0141865	0.203888	-0.0957703	0.129835	-0.0999387	-0.213629	-0.269635	0.142294	-0.159664	0.209024	0.081859		0.0113425	-0.14251	0.455742	0.654136	-0.134766	0.269267	-0.0851119
YPO0334	rhaT	-0.132499		0.640483		0.429212	0.340739	-0.0690975	0.0867586	-0.00805963	0.0620116	-0.532362	-0.297833	-0.436086	0.138129	-0.26894	0.361969	0.687305	-0.571079	0.0416055	0.0724482		0.653979	-0.203743	-0.315221	-1.22628
YPO0335	YPO0335
YPO0337	YPO0337	-0.730769		0.0607187	2.76606	1.36972	1.17674	0.604445	-0.0185398	0.0599645	0.285822	-0.0625808	0.480005	0.135311	-0.315454	-0.22508	0.282165		0.796771	0.235106	0.176086	0.259459				0.672907
YPO0338	YPO0338				2.08257		1.77453
YPO0339	YPO0339			2.83635	5.51848	1.7698	1.42729	1.24424	-0.134359			0.697936	0.32919	0.0678247	0.0646566	-0.120567	0.459504	0.721558	-0.0488811	0.194545			0.258044	-0.238419	-0.362813	0.98893
YPO0341	YPO0341	-0.195461		0.29033		-0.00260241	0.348223	-0.0681292			-0.0818458	-0.256181	-0.215018		0.00929135	-0.185319	0.948833	-0.822245		0.458107	0.338442					1.29998
YPO0342	YPO0342	-0.755535		0.519917		0.257642	0.138699	0.811262	-0.0664339	-0.0463249	0.049877	0.0910356	-0.156439	0.0998204	0.0729293	-0.116931	-0.018186	0.0920206	-0.0352875	-0.0850904	-0.190127	1.21973	0.608555	-0.110181	1.39485	-0.231345
YPO0343	hydN							0.678949				0.00629753
YPO0344	fdhF, b4079	-0.681502		0.44998		0.251572	-0.22495	0.601613	0.0160289	0.372061	0.0321263	0.0410373	0.00997271	-0.204302	-0.0546989	-0.087177	-0.0190861	0.100832	0.431781	0.0287154	-0.817484		0.212157	0.213084	1.19209	1.38497
YPO0345	dsbD, cycZ	0.0185374		-0.0362867		0.18694	-0.95581	-0.118871	0.219887	0.43809	-0.0430861	0.23083	0.358547	-0.306794	0.107372	0.06037	-0.371477	-0.350016	1.10537	-0.253771	-0.550829		0.100277	-0.129867	0.370194	-0.788725
YPO0346	YPO0346
YPO0347	dcuA, genA, b4138	-2.33269		-0.115943			-0.120731	-0.0938838	0.433125	0.0803161	-0.0196222	0.0898468	-0.521319	-0.338542	-0.0875555	-0.101189	-0.0829708	-0.0632091		0.446896		1.23821	0.338661	-0.274902	1.2861	-0.151844
YPO0348	aspA	-2.62555	0.51303	-0.991952	-0.104354	-0.262706	0.163512	0.104049	0.485764	-0.995999	-0.17279	-0.0577921	-0.371089	-0.219012	-0.606957	0.286442	-1.24996	-2.49107	2.02586	0.768962	-1.86767	1.14236	-0.0147301	-0.065869	3.66058	0.317633
YPO0349	YPO0349			2.56484			0.38492	0.452164	0.428987	0.129348	-0.183454	0.261111	-0.0328818	-0.116842	-0.154967	0.147879	-0.691723	-1.83869	1.32177	0.679556	0.0771832	-0.725774	0.0347582	1.29339	0.719269	0.715608
YPO0350	groES, hsp10, crpB	0.730466		2.06373			0.731245	0.854752	0.491192	0.116347	-0.163995	-0.21294	-0.277601	-0.295428	0.499669	-0.129382	-1.39985	-4.71818	3.33476	1.76472	0.203222	-0.893161	-0.11009	0.389396	0.504507	-0.432285
YPO0351	groEL, mopA, hsp60, crpA	0.575004	-3.17834	2.22984	0.235634	-0.408273	0.553241	0.483797	0.548226	-0.063066	-0.246077	-0.298689	-0.272768	-0.0171019	0.261437	-0.0714231	-1.00833	-4.33418	2.4042	2.16511	-0.695945	-0.816575	-0.00174912	0.788129	0.483727	1.1878
YPO0352	YPO0352	0.0138655		0.0805587		0.873314							-0.0772089	-0.190845	-0.371424	0.0232933					0.107505					0.21423
YPO0353	YPO0353	0.0168002	1.10295	-0.479684	-0.849506	-0.381782	-0.19228	0.313195	-0.207304	0.4455	-0.137328	0.335381	0.159767	-0.101729	-0.216686	0.295787	0.174195	-0.772798	0.942393	-0.265516	0.29166	-0.321612	-0.127951	-0.00643594	0.44879	0.856046
YPO0354	efp, b4147	-0.898553	0.0850869	-0.829017	-1.18065	-1.13627	-0.0385226	-0.0888445	-0.14062	0.545633	-0.0477699	0.0347257	0.238293	0.0912557	-0.367586	0.0570812	0.816357	-0.0430293	-1.59729	-0.785298	0.0568807		-0.797238	-1.66825		0.0897827
YPO0355	sugE
YPO0357	frdD, b4151	-2.27326		-0.34207					-0.289911			-0.255633			-0.108726		0.718217	0.462265			-0.472252				0.481311	-2.05793
YPO0358	frdC, b4152	-2.60619	1.49448			0.546783	-0.791429	0.775986	0.148471				-0.355748		-0.455948	-0.393589					-0.622187					-0.247828
YPO0359	frdB, b4153	-2.96702	1.68727	-1.16534	0.409648	0.672566	-0.743033	0.570584	0.274261	0.206579	-0.078553	-0.156201	0.0408281	-1.23673	-0.626544	-0.300125	-0.0734731	-0.931137	0.74116	0.311865	-1.06136	1.06029	0.725297	-0.170312		0.0539779
YPO0360	frdA, b4154	-2.88401		-1.27265		0.916133	-0.560423	0.624455	0.422688	0.377142	-0.0650593	-0.114251	0.225538	-1.08526	-0.77707	-0.410434	-0.377665	-0.963086	0.287391	0.0734281	-0.734043	1.12339	0.991692	0.0448822	0.675623	-0.236669
YPO0361	YPO0361													-0.504353
YPO0362	poxA, genX, b4155	0.0114083		0.277788		-0.174995	-0.199494	-0.00207233	0.0157166		0.0405606	0.117495	-0.00372288	-0.607261	-0.334887	-0.0446367	0.154414	0.676878	-1.22399	-0.485286	-0.0201951		-0.19546			1.83074
YPO0363	YPO0363	-0.235517		0.211321		-0.200373	-0.333622	-0.434086	-0.101361	0.0991603	-0.0101974	0.505551	0.326314	0.295599	0.192344	0.0509153	-0.408559	-0.0864497	0.37917	-0.0494939	-0.353386		0.132389	-0.693765	0.204988	0.953343
YPO0364	psd	0.0199421	-0.0441758	-0.525692	-0.858296	-0.721694	-0.133233	-0.157301	-0.108088	0.266722	-0.177022	0.297154	0.181209	0.350031	0.00849356	0.281095	-0.283308	0.193436	0.0794937	-0.155454	0.789317	1.48453	-0.457658	-1.43411	0.903157	0.592935
YPO0365	YPO0365	0.087145	-0.0773547	0.0204698	-0.416926	-0.0818749	-0.146487	0.0946161	0.0952461	0.16116	-0.0822193	-0.111525	0.0153334	-0.236145	-0.0925057	0.0898123	-0.165274	0.263559	-0.345388	-0.34939	0.137306	0.147182	-0.146508	-0.443595	0.222896	0.105212
YPO0366	orn, b4162			0.634657			-0.0060913	0.19355	0.00859926	0.427591	-0.0695703	0.386588	0.127787	-0.220898	-0.141476	0.12905	0.410632	-0.56163	0.353233	-0.152598			0.162214	0.200292	0.384097	0.310721
YPO0367	YPO0367	0.32325	0.292297	0.476576	-0.114526	0.085847	-0.0648135	-0.188976	-0.206448	0.353307	-0.0076652	0.123776	0.098028	-0.428751	-0.126281	0.0112306	0.189161	0.553237	-0.31425	-0.160412	-0.181973		0.284391	0.0808403	0.136689	-0.108566
YPO0368	YPO0368								0.196653		-0.0426435	0.175107	-0.115926	-0.382129				-0.328875								0.745313
YPO0369	YPO0369	0.64934		-0.260034		0.357199	-0.0928895		0.00239823		0.174146	0.197541	-0.00568981	0.103194			0.550374	-0.186133			1.04108					0.831039
YPO0370	YPO0370	0.367156	0.205402	-0.234472	0.10941	-0.139995	0.0591932	0.149512	-0.116922	0.257227	-0.0247964	0.0126122	0.0590613	-0.00562622	0.0727532	0.0422241	-0.216578	-0.417734	0.774771	-0.160897	-0.120201	-0.288761	0.114792	0.015276	0.174831	1.10322
YPO0371	mutL, b4170	0.306789	-0.107758	-0.496448	0.156171	0.418782	0.0621115	0.00987408	-0.0365375	-0.00345662	-0.0724901	0.156067	-0.174325	0.164958	-0.0354375	-0.0940411	0.263648	-0.54611	0.445504	-0.103788	-0.351357	-0.0051815	0.0801033	0.449117	0.583937	0.251106
YPO0372	miaA, trpX, b4171	0.708554	-0.19728	-0.370595	-0.201234	0.475065	0.351209	0.0493315	0.0871593	-0.0989033	0.0144549	0.200341	0.0931401	0.159879	-0.3861	-0.00334885	-0.435521	-0.341881	-0.00478652	-0.161584	0.700317	-0.486051	-0.442621	0.490377	0.464439	1.88635
YPO0373	ymr	0.445068		-0.794701	-0.426887	0.307276	0.178819	-0.106288	-0.0582976	-0.0196752	0.0458708	0.0470505	0.186614	0.00406584	-0.493765	0.00788377	-0.276158	0.173004	-0.415737	-0.130847	0.792424		-0.400347	-0.16787	0.280427	0.0515383
YPO0374	hflX	0.403523	0.659066	-0.785726	-0.915619	0.873784	0.0775475	-0.0784162	-0.0199483	-0.198879	0.0103401	0.0712838	0.217429	0.193638	-0.444857	0.0796224	-0.895211	1.23344	-0.829263	-0.353524	1.2239	-0.194578	-0.446227	-0.383176	0.337266	-1.7127
YPO0375	hflK, hflA	-0.11423	0.384004	-0.573577	-0.502863	0.859066	-0.265002	-0.185288	-0.321571	-0.802019	-0.0802314	0.0276164	-0.0407425	0.319477	-0.350404	0.0616586	-1.05452	1.81493	-0.809259	-0.45105	0.0821543	-0.172782	-0.744547	-0.194541	0.881108	0.794133
YPO0376	hflC, hflA	-0.188565	0.279428	-0.603114	-0.169953	0.625993	-0.375009	-0.398193	-0.291677	-0.890619	-0.132223	-0.019944	0.0369109	0.366672	-0.21097	0.0322322	-0.971016	2.04488	-1.39909	-0.386267	-0.465418	0.0162958	-0.767031	-0.276942	1.0623	0.611819
YPO0377	YPO0377											0.577337	-0.0367493	-0.0499953
YPO0378	purA, adeK	-0.467109	1.49436	-0.92111	0.0809062	-0.29201	0.0678396	-0.151097	-0.584506	0.379253	0.0490547	0.133971	-0.0750629	0.00255263	-0.128284	0.0997195	0.00665719	1.69995	-0.796319	-0.420165	-1.01445	0.3501	0.000779546	0.0894839	0.808576	0.193006
YPO0379	YPO0379	0.415731				0.590786	0.257886	0.0364223	0.363125	0.362926	-0.0209269	0.240587	0.0274554	-0.346877	-0.261612	0.0855907	-0.0536612	1.25621	-1.42623	-0.273642	0.652495			-0.215008	-0.095194	-0.686599
YPO0380	rnr, vacB	0.0113954	-0.322868	0.0766835	0.291732	0.925702	0.210271	0.190005	-0.00387626	-0.533204	-0.190463	-0.126839	0.128231	0.0618023	-0.205541	-0.0450013	0.0580395	0.0931121	-0.0794394	0.22294	-0.260213	-1.07918	-0.352401	0.8524	0.735092	0.498173
YPO0381	YPO0381	-0.246812	0.212781	-0.119457	-0.298917	0.290666	0.0949415	0.0408585	-0.257814	-0.143086	-0.164344	-0.0763628	-0.197905	-0.265038	-0.174218	-0.035134	0.0788901	0.628334	-0.537812	-0.234015	-0.352559	-0.306353	-0.0777821	-0.0205324	0.598721	-0.455419
YPO0383	aidB	-0.786626	1.15738	-0.9744	0.015957	0.714842	-0.196211	0.244441	0.394458	0.191568	-0.123268	-0.109908	-0.061878	-0.315159	0.0943408	0.028821	0.0996185	0.40218	0.964991	0.448023	-0.0997438	-1.54781	0.327219	1.3518	-0.268957	0.6273
YPO0384	YPO0384					3.68766								-0.0167794	0.348563
YPO0387	YPO0387	0.266307		0.728407		0.411169	-0.00597923	-0.186726	0.544843	0.178803	0.143904	-0.675256	-0.109032	-0.0732283	0.221423	-0.184899	-0.0625235	-0.0986758	-0.37605	-0.0644006	0.447197	-0.0745114	0.385133	0.0289445	-0.29485	-0.0257107
YPO0388	YPO0388			1.17285		1.10698	-0.00418917	-0.0743085			0.0635683	-0.374347	-0.228386	0.0952211	0.200598	-0.21213	-0.0387362	1.37586			0.697834				-0.0481373	1.00563
YPO0389	YPO0389												0.652861		-0.18374			1.27442
YPO0390	YPO0390						-0.102763		-0.10077		0.105245	-0.430317	-0.1898	-0.0656581	-0.0368216	-0.0908046	-0.127966	-0.185164		-0.140055		-0.258458	0.394619	-0.133299	-0.194363	1.37496
YPO0391	YPO0391	-0.228205	0.280878	-0.507575	1.51745	0.343529	0.530559	0.885506	0.140972	-0.16692	0.055768	0.450052	0.228504	0.107805	-0.521132	-0.0017769	-1.25714	-1.99873	2.92389	-0.11058	-1.63886	-0.504494	-0.479062	0.171251	0.00314737	-0.936179
YPO0392	YPO0392	-0.874868		-0.26412	1.95804		0.857059	1.33822	0.309464		0.145913	0.834255	-0.0709468	0.185929	-0.581308	-0.00439823	-1.42955			-0.756245						0.623908
YPO0393	YPO0393			-0.230126	3.49607		0.951922				0.0386213	1.06633			-0.140039	0.224105	-0.223952									3.55459
YPO0394	YPO0394														0.144048
YPO0396	YPO0396			0.586816			-0.0861754	-0.185545	0.176274		-0.0184928	-0.488147	-0.103912		0.318027	-0.0665257	-0.146378	0.826271		-0.223039			0.362677		0.207802	1.57833
YPO0397	YPO0397			0.183191		0.446821	0.00270597	-0.124031	-0.0685993		0.0518936	-1.06273	-0.206532		0.268117	-0.0562302	-0.23551	0.372232								0.915597
YPO0398	YPO0398			0.534432			0.163411	-0.220694	0.119338	0.0456208	-0.014263	-0.598814	-0.170718		0.247542	-0.0744297	0.103543	-0.05635		-0.0506717			0.151613			1.85277
YPO0399	YPO0399	-1.42758		1.12064		-0.0516986	0.304193	0.283921	-0.269333	0.309571	-0.285103	0.0432321	0.0193399	-0.263593	0.170865	-0.096511	0.24875	1.04455	-1.84359	-0.519528	0.800495					1.49642
YPO0400	YPO0400	-0.750792		0.170933		1.42215	-0.358936	0.0422474	-0.171206		0.126649	0.0902	0.248309	-0.12806	-0.0726488	0.0432437	-0.384865	0.741921	0.358593	0.0862459	0.222392			0.851194	0.985008	1.5551
YPO0401	YPO0401			0.365027			-0.0739976	0.448403	-0.350443	0.116604	0.0912114	0.138609	0.00438257	0.252037	0.12945	-0.100857	-0.286117	0.476865			0.15463					2.11058
YPO0402	YPO0402
YPO0403	YPO0403								0.0047486	0.0348208	0.0100983	-0.12977	-0.199332	-0.123301	0.125797	-0.129964	0.04865	0.21855		-0.141477					0.139018	1.08503
YPO0404	YPO0404	0.302624	-0.758661	0.804166	0.280675	0.177301	-0.0980251	0.0230858	0.202353	0.0369479	0.0497646	-0.33966	-0.326346	-0.10655	0.210983	-0.261832	0.0402764	0.593816	-0.834696	-0.103839	0.740415	0.0972785	0.383644	-0.282039	0.0756427	0.899268
YPO0405	YPO0405	-0.0317416		1.35484		0.383191	0.0826425	0.0339626	0.176185	-0.127621	-0.00408852	-0.532789	-0.277582	-0.0105474	0.253058	-0.201035	-0.00104199	0.374371	-0.633156	0.095944	0.658624	0.05422	0.475988	-0.236934	-0.173965	0.993317
YPO0406	YPO0406	-1.26138				-0.431297	-0.0201649	-0.236827	0.110805	0.0576787	-0.00199271	-0.573805	0.224211	0.360603	-0.0281646		-0.0127717	-1.83868	1.40396	0.588498	-0.850797					1.30863
YPO0407	YPO0407	-1.40152						0.398556	0.111293		0.0245169	-0.762907	-0.390347	0.154474		0.206045	-1.27791			1.23566	-1.71502					1.48459
YPO0408	YPO0408	-0.930988	0.718237	-1.41277	0.0851374	0.275257	0.120541	0.511405	-0.138902	-0.794355	0.105093	-0.674098	-0.455846	0.216357	-0.13403	0.260803	-1.67048	-1.20933	2.2579	0.828183	-1.61905	-2.81158	-0.0792386	1.80372	0.705293	0.683739
YPO0409	YPO0409	-0.828483	0.648445	-1.69682	0.0671008	0.234787	-0.121414	0.431223	-0.0684461	-0.766401	0.12661	-0.782182	-0.525991	-0.0352845	-0.159324	0.152077	-1.60741	-0.810988	1.61434	0.979564	-1.84389	-2.16459	0.12986	1.65551	0.818496	1.02717
YPO0410	YPO0410	-0.815808	1.56852	0.0703059			-0.45116	0.388944	-0.0363812	0.00774735	0.238747	-0.43262	-0.361884	0.105737	-0.158205	0.118374	-0.738378	0.198904	0.949661	0.249585		-1.50998	0.496122	0.872168	0.0935495	-0.746053
YPO0411	YPO0411			0.416197			-0.301931	0.332564	0.00156098	0.129626	0.144719	-0.2514	-0.103259	-0.20229	0.0849796	0.0756549	-0.464496	-0.13961		0.0314667			0.406249	0.223042	0.132167	-0.837832
YPO0412	YPO0412	-0.404265	1.17901	-0.623903	-0.724846	0.80245	-0.510685	0.449168	-0.0245576	0.0831305	0.124883	0.0524375	-0.641878	-0.0313186	-0.0281085	0.0292404	-0.855972	-0.400276		0.376833	-1.32873	-1.8602	0.678282	1.19882	0.589729	-0.914314
YPO0413	YPO0413						0.0459923	0.42717	-0.202726		0.368063	0.232206		-0.333346	-0.519249	-0.88881										0.372371
YPO0414	YPO0414	0.266635	1.56585	-0.79925	0.161658	0.459899	0.0408267	0.462007	-0.460742	-0.18008	-0.01175	0.0601128	-0.651795	-0.162339	-0.926367	0.0458095	-0.948695	-1.97389	0.306753	-0.217596	0.256497	-1.80913	0.0146396	0.0471458	0.363534	-0.337237
YPO0415	YPO0415	0.119979	1.2546	-1.05707	0.142131	0.415152	0.00106977	0.216169	-0.153857	-0.298346	0.0112553	-0.11714	-0.369793	-0.154851	-0.576274	0.0612042	-0.833537	-1.03961	1.12078	-0.013519	-0.259136	-1.83773	-0.0382237	0.130311	0.36404	0.044094
YPO0416	YPO0416	-0.405291	0.221342	-0.537533	-1.29162	-1.18762	-0.00110676	0.183603	-0.284162	0.708683	0.29626	0.0651597	0.5967	-0.056033	-0.152599	0.217226	-0.624275	-0.9905	1.58272	-0.665279	-1.27562	0.762381	-0.970881	-0.721879	0.551848	-0.382678
YPO0417	YPO0417	-0.727557	0.29575	-1.44023	-0.972112	-1.60116	0.0994264	0.0211926	-0.359311	0.00908406	0.0661533	0.106779	-0.0723289	-0.00603137	0.0147015	-0.0745078	-0.0349637	-0.503762	1.09548	-0.406111	-1.30773	0.791087	-0.293803	-0.994108	0.234455	1.2923
YPO0418	YPO0418												0.129895
YPO0419	YPO0419													-0.693031	-0.288287
YPO0420	YPO0420	-0.928891	1.39235	0.475286	0.533046	0.0857139	-0.118468	0.18979	-0.250824	-0.298488	-0.00785712	0.194891	0.0693361	-0.519783	-0.312082	0.0827488	-0.172154	0.130512		-0.163534	0.439758		0.215283	0.198868	-0.327766	-0.254353
YPO0421	YPO0421	-0.823947	1.28593	0.433569	0.195229	0.459764	-0.377579	-0.085211	-0.353567	-0.997422	-0.0471213	-0.0936236	-0.267771	-0.0858572	-0.141957	-0.135932	-0.0379313	0.585527	0.0661822	-0.135325	-0.518114	-0.126866	-0.0506329	0.00751477	0.0244265	0.291026
YPO0422	YPO0422			-0.170906					0.230941		-0.114785	0.190407	0.0375128	-0.347297	-0.562531	-0.128215	0.597665	-0.431192	-0.783746	-0.218329	0.690132				-0.516426	0.0364054
YPO0423	YPO0423			0.35585			0.385374	-0.856976	0.141645		0.091578		-0.474382	-0.378224	-0.332112	-0.411334	0.0412846	0.0866716	-2.91164		0.236906				-0.978296	-0.442996
YPO0424	YPO0424	-0.469456		0.0242137		0.378147	-0.798764	-0.0209893	0.379809	-0.0961765	0.148538	-0.208161	-0.411351	-0.459936	-0.294926	-0.0358491	-0.264577	0.137069	0.109967	0.303891	-0.23888	0.667051	-0.0802958	0.429116	2.02456	0.648476
YPO0425	hmsT	2.0082		-0.0809158	1.89399		0.382759	-0.224759	0.174824	-0.330879	-0.107917	0.585202	-0.560104	-0.542758	-0.130058	-0.285924	0.585191	-0.951009	-0.621217	-0.145681	0.614964			-0.0819098	-0.526217	0.167041
YPO0426	YPO0426												2.45664	3.81835	2.35984	2.31514
YPO0427	rsmC, b4371	-0.0857691	0.654486	0.0404856	-0.403544	-0.127586	0.126103	0.152866	-0.0979416	0.465845	0.0021013	0.231567	0.582155	0.0443737	0.28741	0.196663	-0.0161961	-0.159669	-0.632483	-0.474741	0.322984	0.314162	-0.031248	-0.660967	-0.176037	-0.333883
YPO0428	holD, b4372	0.427188	0.280456	-0.250494		0.0922048	0.273807	0.107016	0.134272	0.62548	-0.00789743	0.347114	0.253591	0.00205064	-0.12451		0.419464	0.170126	-1.22877		0.769312					-0.272695
YPO0429	rimI, b4373						-0.112994	0.214248	-0.10246	0.348228	-0.074027		0.145448	-0.198853			0.0751796	0.0943491	-1.53781	-0.66415	0.543862					0.699549
YPO0430	prfC, tos, miaD, b4375	-0.172148	0.186469	-1.38706	-0.536946	-0.835906	0.144943	0.190047	-0.054651	0.388209	-0.0577015	0.0574962	0.253984	-0.157716	3.94247e-05	0.115176	0.0224023	-0.764808	-0.406266	-0.829626	-1.26443	0.334399	-0.267796	-0.486071	0.697501	0.150932
YPO0431	osmY, b4376	-2.86155		0.310194			-0.00947613	0.263301	-0.00478965	-0.159771	0.0661556	0.084603	0.59873	-0.116609	-0.60024	0.0071047	-0.10706	-0.6756	1.0959	0.452617	0.563059	-1.82595		1.06877	-0.320635	0.0910413
YPO0432	YPO0432
YPO0433	YPO0433	-0.514741		0.276489		0.532127	0.0253305	0.213456	-0.00301163	0.0788044	-0.0590718	-0.0375589	0.215944	0.0126429	-0.497343	-0.018831	-0.0490449	-0.229933	1.13842	0.0315371	0.446547	-0.420271	-0.0604127	0.586356	0.279462	0.588174
YPO0434	YPO0434			0.155342		0.479141	0.00148097	0.00211234	0.0487621	-0.039421	-0.111242	-0.360068	-0.1366		0.0476798	-0.0996611	-0.154142	0.436226					0.750256			1.80867
YPO0435	YPO0435	0.144228		1.1965		-0.224982	0.283724	0.137196	0.26826	-0.272641	-0.13335	-0.0122918	-0.315803	-0.298155	0.0103528	0.007101	0.439199	0.461991	-1.78958	-0.599286	0.850709	0.349948	0.432056	-0.0194141	-0.0832255	0.840032
YPO0436	deoC, dra, thyR	0.777652		0.782128		0.351155	0.460826	-0.0192644	0.235809	-0.118127	0.0380551	-0.210728	0.00760606	-0.198838	-0.213677	-0.0105855	0.637127	-0.708602	0.630916	0.311129	0.581169	-2.12711		2.61706	-0.108959	0.687449
YPO0437	deoA, tpp, ttg			0.851527			0.312651	-0.0871042	0.137537	-0.0200629	-0.0267897	-0.142877	-0.0239738	0.0306589	-0.0798175	-0.0275434	-0.058313	-0.862405	0.422225	0.154159	0.166428	-2.72342	-0.221053	2.20305	-0.163634	-0.379836
YPO0439	deoB, drm, thyR, b4383	0.411308	-0.436083	0.243697	0.115136	0.562908	0.206018	-0.0513003	0.134494	-0.393587	-0.104123	-0.28432	-0.0683954	-0.00967796	-0.090888	-0.210701	0.176408	-2.0582	0.717379	0.481112	-0.0330973	-3.24416	-0.207199	2.86607	0.170876	-0.248067
YPO0440	deoD, pup, b4384	0.443965		0.456111		0.0907728	0.167342	0.0891622	-0.0365069	-0.376339	0.00995295	-0.362999	0.138201	-0.0784461	-0.0762819	-0.185912	0.510583	-1.93294	1.22959	0.599779	-0.470879	-2.83286		2.7116	-0.0581797	0.444445
YPO0441	smp	0.340293		0.156835	0.446336	0.584099	0.142457	-0.0265842	0.079068	0.0312991	-0.0175979	0.23094	-0.0973044	0.0743583	-0.175461	-0.0722168	0.58755	0.125141			0.926831					0.382071
YPO0442	serB, b4388	0.497828	-0.415908	0.13388	-0.38423	0.0806122	0.303681	0.143111	-0.165874	-0.391206	-0.0519169	0.164379	-0.0122416	0.0221157	-0.390636	0.0731014	-0.217161	-0.246315	-0.150492	-0.155659	1.02175	-0.086817	-0.751044	-0.465511	0.131394	0.248718
YPO0443	radA, sms, b4389	0.600211	-0.509785	0.0369262	-0.130265	0.256326	0.201192	0.0415994	-0.0613351	-0.747434	-0.137596	-0.16582	-0.164796	0.101811	-0.181729	-0.161847	0.124533	-0.356754	-0.0816055	-0.105971	0.770005	-0.0018565	-0.166628	-0.070659	0.214741	0.130235
YPO0444	nadR, nadI, pnuA, b4390	0.790062		0.508273		0.960864	0.674513	0.256436	0.110032	-0.373749	-0.106291	-0.0214951	0.299888	0.114508	-0.000397613	-0.216	-1.0518	0.601493	1.74328	0.13059	1.0453				-0.113323	0.445764
YPO0445	YPO0445	1.89974	-1.88763	0.0815948	0.243316	0.533456	0.0834793	0.134123	0.182968	-0.12151	0.0164683	0.18565	0.17893	0.171393	0.0271599	-0.0860089	0.948908	-0.0869446	-0.244786	0.183895	0.930753	0.031705	0.0064784	0.0710596	0.555907	1.10581
YPO0446	yjjK, b4391	-1.22518	0.10806	-0.384894	-0.170836	-0.174584	0.198352	0.115245	-0.0949446	-0.096076	-0.177765	0.157085	0.0640664	0.0469854	-0.0359636	-0.0263898	0.402243	-1.3051	0.320185	-0.288123	-0.569806	0.443966	-0.253412	-0.151398	0.260555	0.741324
YPO0448	YPO0448	-1.26548		-0.19908		-0.410997	-0.52782	-0.0220648	0.204403	0.217025	-0.00175672	0.0863193	0.254446	0.202833	-0.134	0.0341268	-0.514001	-0.952813	1.94859	-0.164477	-1.13799				-0.555042	-0.323586
YPO0449	YPO0449	-0.676997	0.983475	-0.984613	-0.536461	-0.571916	-0.470884	0.295045	0.201002	0.307808	0.000299975	-0.0350371	0.419767	-0.298933	-0.194906	0.172397	-0.691183	-0.667556	2.20386	-0.0649216	-1.33982	-0.166929	0.00763274	0.197951	0.228085	0.354195
YPO0450	YPO0450	-0.332943	0.708599	-0.146832	-0.807139	-0.285218	-0.341778	0.0967109	0.354862	0.233089	0.00683643	-0.166718	0.47194	-0.225259	-0.18572	0.120248	0.0297756	0.450267	1.3001	0.0819877	-0.171298	0.168099	0.161276	0.145859	-0.0708436	-0.403588
YPO0451	YPO0451	-2.21982	1.43802	-0.0456758	0.232178	0.135672	-0.000717121	0.295788	0.0608077	-0.431068	-0.120854	-0.00363623	0.146388	-0.401885	-0.200918	-0.0833429	-0.313819	1.1799	0.658258	0.140057	-0.676208	-0.116209	0.109866	0.166871	0.364427	0.16806
YPO0452	slt, sltY	0.616064	-0.84263	0.0297784	-0.256979	0.0527895	-0.0963171	0.358142	-0.00956379	-0.501047	-0.125329	-0.257714	0.0696326	0.0359091	-0.129547	-0.193647	-0.211959	-0.853876	1.15027	0.457336	0.498878	-0.173129	-0.515353	-0.231768	0.377245	0.802981
YPO0453	trpR, rtrY			0.0309223			-0.149593	0.123421	-0.0197744	0.115529	0.18547	-0.00607384	-0.101081		-0.0572023		0.509878	0.237278								1.43244
YPO0454	YPO0454	0.0343882	1.43502	-0.276168		0.263191	-0.308239	-0.0535158	0.0944133	0.566064	0.000210894	0.101699	0.0484074		-0.265243	0.102172	0.278254	0.470525		-0.175146	0.291675			-0.240051		-0.726604
YPO0456	rob	0.547056	-0.252155	-0.25896	-0.610067	-0.149815	-0.0107185	-0.155317	-0.122354	0.12772	-0.0291833	0.0756642	0.180828	-0.093997	-0.427468	-0.0719177	-0.028563	-0.236264	0.583821	-0.0770385	0.0405396	-0.177107	-0.285872	-0.0994426	-0.587215	0.0628962
YPO0457	creA			-0.0194235			0.167789						0.501					-0.310119
YPO0458	arcA, dye, fexA, sfrA, seg, msp, cpxC	-0.237223	1.57486	-0.581826	0.297687	-0.303554	-0.145524	0.0316171	0.153146	0.636885	0.118372	0.0189005	0.296026	-0.62899	-0.715287	-0.0909368	0.140552	-0.010295	-1.36472	-0.381202	0.404896	0.79312	0.37219	-0.378397	-0.082367	-1.46227
YPO0459	thrA, thrA1, thrA2	0.286127	-0.77032	0.356876	1.24404	0.244853	0.637388	-0.00675547	-0.191362	-1.37793	-0.058995	-0.298849	-0.330256	-0.191238	-0.0314972	-0.18101	0.566599	-1.2977	-0.105582	-0.239233	2.69798	-0.374041	0.165571	-0.889919	-0.170662	-0.223053
YPO0460	thrB	0.980581		-0.0853368	0.0165828	0.523595	0.250738	-0.185544	-0.098323	-0.696645	-0.0114985	0.00204589	0.00943506	-0.206875	-0.613366	-0.157349	0.335851	-1.00843	-0.120332	0.067165	1.02121	-0.753221	-0.290503	0.179192	0.542203	-0.575324
YPO0461	thrC	0.210027	-0.881298	0.0720058	0.0314988	0.597882	0.160265	0.148533	-0.157134	-0.849231	0.0450671	-0.0756197	0.178848	-0.129349	-0.39422	-0.0379264	0.391362	-1.27307	0.480994	0.0593427	0.327368	-0.394944	-0.263459	-0.0332945	0.463911	-0.456003
YPO0462	YPO0462	0.255688		-0.391633	0.496243	0.0240619	0.509574	0.405251	0.100036	0.0171426	0.0172892	0.0662545	0.287319	-0.0709306	-0.223027	0.108878	0.566189	-1.00669	0.518085	0.299491	-0.1302				-0.454593	-0.0163114
YPO0463	talB	0.606765	-0.733007	-1.38489	0.843367	0.523665	0.476674	0.442035	0.718811	-0.857025	-0.0732879	-0.257739	0.195182	0.0141858	-0.179736	-0.114951	-0.857376	-4.12391	3.75311	0.786892	-0.327579	0.407001	-0.199357	-0.354717	0.255648	-0.440706
YPO0464	mogA, mog, chlG	0.0779804		-0.143221	-0.490982	0.032077	-0.0843552	0.585202	0.0532259	-0.0785141	-0.103661	-0.0811123	-0.107041	-0.516797		-0.40584	0.309426	-0.84932	0.144309	-0.131662	0.497877			-0.039999	0.042363	0.501374
YPO0465	YPO0465	0.450831		0.287062	-0.0377476	0.0826916	0.0550401	-0.0939195	-0.0380266	0.0622836	0.128739	-0.163887	-0.364875	-0.478613	-0.0626179	-0.022037	-0.516813	0.334615	1.47132	0.559119	0.085113	-0.0391143	0.284189	-0.412673	-0.614168	1.9318
YPO0466	YPO0466			1.62193	2.29376		1.23594	0.25026	-0.0890517		0.0834401	-0.383457	-0.0823241		0.246668	-0.181568	0.259608	0.944835	-0.940986	-0.242936			0.349783		-0.424269	0.722362
YPO0467	yaaH	-1.85996		0.955946	0.689153	-2.39531	1.16441	0.0304316	-0.321824	1.12145					0.087967		0.559771	1.83903	-4.02083		-0.157024					1.24655
YPO0468	dnaK, grpF, groP, seg	-0.440154	-3.45027	4.811	0.373874	-0.347198	0.809554	1.0547	0.765563	0.448057	-0.195593	0.545711	-0.0214347	-0.587115	0.478592	0.046312	-0.932362	-2.91888	1.78028	1.15027	0.10936	-1.00367	0.31259	0.955198	-0.183106	0.106551
YPO0469	dnaJ, groP	-0.0932755	-2.81434	4.5523	-0.327027	-0.395975	0.723707	0.892689	0.435985	0.56994	-0.214859	0.337202	-0.0771353	-0.32564	0.474263	0.020749	-0.165269	-1.78592	1.17164	0.402882	0.308362	-0.913359	0.258548	0.350829	-0.0172183	-0.459443
YPO0470	nhaA, ant, b0019	0.880919	-0.427197	1.28507	-0.536812	-0.644639	0.347164	-0.145259	-0.251015	-0.140887	0.0319314	0.194274	-0.0233446	0.0426041	0.0691751	-0.184616	0.0236995	-0.5208	-0.341252	0.0239936	0.0728051	-0.122266	-1.09654	-0.797712	-0.680503	0.377018
YPO0471	nhaR, antO, b0020			0.387782			0.248992	-0.157117	-0.0275442	-0.190655	-0.042049	-0.0890554	-0.150365	0.155092	0.101048	-0.164893	1.3722	-0.720066	-0.969873	-0.165947						0.98609
YPO0472	rpsT, b0023					-1.52893								-0.148848				1.2358		-1.72233	-0.399987					0.881641
YPO0473	YPO0473					-1.25486										-0.464656		1.9074			0.474079
YPO0474	ribF, b0025	0.43564	0.420272	-0.453705	-0.976308	0.209159	0.335402	0.12968	-0.124366	0.178119	-0.13748	0.225191	0.211068	0.0338318	-0.1279	0.049411	0.52107	1.42847	-1.73584	-0.485644	1.14223	-0.485467	-0.293077	-0.373524	0.158719	1.49074
YPO0475	ileS, ilvS, b0026	-0.120573	0.105765	-1.26731	-0.226033	0.0105768	0.448539	-0.0982512	-0.246285	-0.578838	-0.0214894	0.0416859	-0.397726	0.164102	0.384266	-0.152608	-0.439637	0.89391	-0.0320429	-0.427372	-1.38646	-0.314617	-0.381136	-0.311992	0.201336	0.0269906
YPO0476	lspA, b0027	0.125992	0.41545		-0.773721	-0.0279721	0.267689	-0.122212	0.0837165	-0.173325	0.144553	0.471717	-0.219235	0.0633438	0.0683212	-0.137742	-0.553985	0.83118	0.445446	-0.324934	-0.945292	-0.504902	-0.273505	-0.47741	-0.124988	0.759483
YPO0476a	fkpB, slpA, b0028	0.147174	0.253555		-0.574802	0.10544	0.265245	0.0487383	0.237097	0.0899709	0.0265174	0.258411	-0.0197642	0.121645	-0.0690944	0.0106175	-0.251001	0.844414	0.262598	-0.351276	-1.00898			-0.243167		-0.684993
YPO0477	lytB, b0029	0.0713628	0.364581	-0.636594	-0.411691	0.128973	0.192549	-0.0432465	-0.0460673	0.042765	-0.0179209	0.150261	0.138621	0.00323037	-0.0163757	-0.0938549	-0.203215	0.836489	0.251489	-0.298057	-0.760009	-0.240158	-0.439261	-0.128781	0.00797862	0.295032
YPO0478	YPO0478														-0.368483
YPO0480	dapB, b0031	0.599994		0.53213		-0.0855044	0.12182	-0.0215223	0.0649383	-0.045057	-0.0748484	-0.191996	0.156518	-0.258386	-0.0641167	-0.173267	0.596719	-0.898626		-0.786456	1.13037		-0.264243	-0.205568	-0.350515	1.5484
YPO0481	carA, pyrA, b0032	-0.790888	-0.550291	-1.41897	-0.513682	-0.806948	0.470999	-0.3368		1.243	-0.191113	-0.381453	0.681084	0.234702	0.372585	0.0571228	-1.48603	-0.243423	0.936509	-1.10928	-2.30329		-0.642717	-2.09843	-0.507535	0.569575
YPO0482	carB, pyrA, b0033	-0.814873	-0.505365	-1.53208	0.0536289	-0.574227	0.58227	-0.494972	1.06079	0.817831	-0.249646	0.39464	-0.966921	0.114079	0.598153	-0.317027	-1.32519	-0.820949	0.999245	-0.999304	-2.84343	1.42912	-0.108754	-2.51683	-0.450262	1.00075
YPO0483	YPO0483	0.486087		-0.664546		-0.373489		-0.136637	0.27589		-0.0187102	0.264253		0.0601042	-0.132409	-0.250976	-0.0197721	-0.142963			0.451671					0.159002
YPO0484	yjjP, b4364	-0.671857		0.340498		0.462392	0.084235	0.0200449	0.148892	0.0281011	0.0221736	-0.326307	0.0430577	-0.160814	-0.0487295	-0.114675	0.0771495	-0.484881	0.100778	0.100549	0.191001	-0.211463	0.159935		-0.2517	-0.144445
YPO0485	YPO0485							-0.0236873	0.0176618	0.0633615	2.63146e-05	-0.102391	0.228975	-0.0145006	-0.149516		-0.00628362	-0.182185								0.461197
YPO0486	folA, tmrA			-0.130013					-0.0589724	0.455832	-0.0731128	0.256012	0.248779	0.310725	-0.113373		0.368048	0.313549								0.303635
YPO0488	YPO0488
YPO0489	YPO0489						0.187923							-0.0709323
YPO0490	apaH, b0049	-0.143786		-1.15439	-0.47417	-0.211434	0.163188	0.309894	-0.04716	0.612918	-0.0277958	0.23964	-0.0858397	0.0754543	-0.283607	0.0441243	-0.996132	-0.517422	2.02592	-0.0298879	-1.18623	-0.51931	-0.571934	0.189349	0.0807335	1.30243
YPO0491	apaG, corD	0.0827833					0.158364	0.299374	-0.0286722	0.288941	0.00236221	0.114959	-0.193033	0.131005	-0.218825	0.0312508	-0.564908	-0.709389	1.92694	0.0861145	-0.663372			0.2928		1.15019
YPO0492	ksgA, rsmA, b0051	-0.140997	0.563629	-1.77086	-0.70496	0.103596	0.0727238	0.431663	-0.0485828	0.088568	-0.092664	0.142886	0.0943633	0.184475	0.123463	0.15841	-0.814209	-0.532179	1.67914	-0.244423	-0.969952	-0.199512		0.257781	0.191185	-0.0481658
YPO0493	pdxA	-0.101352	0.948354	-0.944064	-0.542497	0.0605265	-0.0407666	0.349502	-0.215848	0.302125	-0.0390169	0.294345	0.116543	-0.00914612	-0.0720735	0.158036	-1.00242	-0.07212	1.4818	-0.468839	-0.655751	-0.045716	-0.227576	0.0793083	0.813341	0.970645
YPO0494	surA, b0053	-0.404441	0.393995	-0.365002	-0.49182	-0.309678	-0.0321419	0.268184	-0.0778002	0.131277	-0.128621	0.240397	0.0303599	0.100341	-0.255454	0.0940795	-0.418483	-0.434653	0.352135	-0.292929	0.18866	0.373071	-0.499235	-0.41375	1.33664	1.40423
YPO0495	imp, ostA, b0054	-0.241115	0.410117	-1.00068	-0.631761	-0.195026	0.136187	0.249761	-0.202495	0.17825	-6.11452e-05	0.159186	0.38411	-0.135112	-0.170636	0.0317387	-0.45589	-1.5822	1.25408	-0.51441	-0.658009	0.342322	-0.575087	-0.260141	0.88943	0.0343504
YPO0496	djlA, b0055	0.0248734		0.0582535		-0.25061	0.120062	0.13499	-0.124951	0.459657	-0.0442646	0.280859	0.344818	0.0762409	-0.410957	0.0851017	0.368536	0.779759	-1.30927	-0.572101	0.511564	-0.385148	-0.317165	-0.259726	0.402884	-1.50403
YPO0497	rluA			0.597559	3.24172		0.554337	0.134599	-0.254251		0.050766	-0.397598	0.267592		-0.282642	-0.00418829	0.401569	0.232835								-0.963578
YPO0498	YPO0498	-3.37699		0.433056			0.362375	0.0570298	-0.0280201	-0.597506	-0.306226	0.679673	0.125013	-0.189477	0.123021	0.408982	-0.24502	-1.45757		-0.423958				-0.826615	-0.327935	0.81367
YPO0499	YPO0499	-5.85233					0.138232	-0.0401005	-0.343879	-0.483071	0.366617	0.245268	0.136827	-0.187619	-0.160084	0.000152698	0.0170665	1.12346								-0.496985
YPO0500	YPO0500	-5.30368					0.10799		-0.111446	-0.67866	-0.0199381	-0.066349	0.267496	0.0428517	-0.140201	0.0413394	-0.573266	-0.272547		-0.0246931						0.407768
YPO0501	YPO0501	-5.15546	0.871465	1.21755	-0.174453	0.574221	-0.012845	-0.0136164	-0.127579	-0.789088	-0.00604626	-0.197214	0.145243	0.01732	0.274884	-0.133291	-0.336674	-0.225034	0.600642	0.0368409	-0.19326	-0.319521	0.291457	0.268443	-0.00689025	1.02648
YPO0502	YPO0502	-5.90552		-0.397831	0.670595	0.443897	-0.0297511	-0.0788432	0.116884	0.15547	0.0925206	-0.00010539	0.185806	0.00736519	0.237028	-0.0789586	-1.03507	-0.718812		0.319171	-1.06809		-0.323263		-0.553272	0.95909
YPO0503	YPO0503	-4.49937		1.91472					-0.0165274						0.347949
YPO0504	YPO0504	-3.63531		1.51098		0.40313	-0.35825	-0.591587	0.114382	-0.374444	0.118552	-0.540312	-0.176722		0.409179	-0.0453652	-0.213473	0.0977832		0.0089762			0.914192	0.18052	-0.2794	0.461953
YPO0505	YPO0505	-3.68151		1.00546		0.588466	-0.587193						-0.00447473	0.307704	0.430594	0.34039	0.0672451									0.99749
YPO0506	clpB, htpM	-4.27617		0.938169		0.761606	-0.0740749	-0.491751	0.0170096	-0.205806	-0.0603948	-0.799105	-0.232509	0.214862	0.471062	-0.060871	-0.221209	-0.0172768	-0.191827	-0.111948	-0.410396	-0.164224	0.452544	0.193931	-0.216852	-0.531372
YPO0507	YPO0507	-4.97176	-0.300699	1.05606	-0.0889132	0.604658	-0.412747	0.0972321	0.055914	-0.231002	0.00579734	-0.216645	0.2521	0.353966	0.321404	-0.299309	-0.342063	-0.213346	0.733829	0.236563	-0.224578	-0.917127	-0.0587986	1.52062	0.923847	0.669209
YPO0508	YPO0508	-3.79708		0.841691					0.109849		0.231486	-0.661606	-0.0948861		0.44167	-0.133073	-0.407067	-0.0204601								0.227582
YPO0509	YPO0509	-3.73016		0.585645		0.397117	-0.298572	-0.132323	0.0860614	-0.241804	0.0865536	-0.611631	-0.00412101	0.0481212	0.42519	-0.156475	-0.110764	0.486757		0.262443			0.626886	0.179732		1.13244
YPO0510	YPO0510	-2.06458	-0.129049	0.154337	-0.00487462	0.308692	0.101764	-0.131646	0.0885347	-0.113067	-0.0913187	-0.222584	-0.0752396	0.0717399	0.0348193	-0.185386	-0.0716218	0.389158	-0.331005	-0.0418189	-0.288236	0.101383	-0.0454921	-0.206872	0.393069	0.808411
YPO0511	YPO0511	-4.62408		0.473878		0.459262			0.222575	0.0867096		-0.263262	-0.195023				-0.337875				-0.489587					0.997778
YPO0511a	YPO0511a	-3.72333		0.18067					0.366126
YPO0512	YPO0512	-3.18586		0.237415					0.108675					0.256395		-0.00157194	-0.298928									1.09273
YPO0513	YPO0513	-3.9962		0.421971		0.325187	-0.378317	-0.0915284	0.151335	0.0439817	-0.0838527	-0.297661	0.0675548	0.368743	0.51156	-0.0815898	-0.296337	-0.803273	2.08144	0.403393	-0.986567			0.748194		-0.192318
YPO0514	YPO0514	-3.88242		0.469766		0.426876	-0.202927	-0.139754	0.0744898	-0.0569057	-0.0461629	-0.213779	-0.156687	0.179159	0.394554	-0.129914	-0.329302	-0.62036	2.04707	0.442052	-0.762522	-0.631343	0.0678069	0.634167	0.131125	0.983224
YPO0515	YPO0515	-3.76185	0.656891	0.425227		0.705754	-0.135733	-0.0423918	-0.0373596	-0.0403203	-0.0218988	-0.134292	-0.125788	0.211936	0.26903	-0.0587266	0.00783895	1.07302	-0.89461	-0.0717327	0.034246		0.511645	0.048594	0.147909	0.925463
YPO0516	YPO0516	-3.32819		-0.282011					0.0143243	0.607867		-0.367513	-0.166673	-0.13009			-0.023605									0.974158
YPO0517	rapA, hepA	-0.799983	0.743637	0.11797	-0.275167	-0.663612	0.170139	-0.426076	-0.406744	-0.152241	0.114638	-0.519044	-0.28396	-0.210827	0.453299	-0.239352	0.0027649	-0.491286	-0.804737	-0.828233	-1.15416	1.00214	0.101236	-0.785896	0.439972	1.02043
YPO0518	polB, dinA	-0.143357	0.656425	0.338314		0.45776	-0.282251	0.00912358	0.57069	-0.0456667	-0.125719	-0.0977622	-0.220966	0.171162	0.398445	0.0134874	-0.0649279	-0.113903	0.530731	-0.0478662	-0.244996	0.02249	0.17803	-0.0458174	0.237738	-0.21445
YPO0519	YPO0519			0.199334		0.192131	-0.248228	-0.0780944	0.145323		-0.0439366	0.124992	-0.172818				0.604097	1.30293	-1.21557		0.625581				-0.415157	-0.837266
YPO0520	thiQ			0.335387			-0.550049						-0.113839	-0.15767	0.194056			0.802875								0.880929
YPO0521	thiP	0.0201045		0.567007		0.0893033	-0.267549	0.00647034	-0.0547687	0.236251	0.0255617	-0.350045	-0.166747	-0.110585	0.197303	-0.130176	0.362411	0.386767	-0.478812	-0.157354	0.268899		0.432445	-0.12426	0.042979	0.964611
YPO0522	tbpA	-0.216582	0.323909	0.409843		0.299748	-0.162269	-0.00499544	0.0650342	0.360893	-0.0019249	0.100256	0.0733386		0.282889	0.0734807	1.03509	-0.338901		-0.158712	0.206465	0.481479			0.438117	0.585041
YPO0523	YPO0523
YPO0524	YPO0524	0.334863		0.509524	0.865435	0.768326	-0.133275	0.264885	0.0519676	-0.0670896	-0.00216538	-0.0302485	-0.0549703	-0.490891	0.272768	0.0218632	-0.0320904	-0.0479215	0.594248	0.1148	0.0600814		0.361228		-0.0859687	0.634195
YPO0526	setA, sotA	-0.01192	0.899562	0.49216	-0.361714	0.971568	0.09007	0.191486	-0.203139	-0.0222446	-0.104967	-0.0609998	-0.470821	0.0516635	0.463287	0.102481	0.0040233	0.702037	0.104973	-0.117341	0.498459	-0.288185	1.546	0.676518	0.220559	0.420475
YPO0530	leuD	-0.0224624		0.0533815		0.00602939	-0.102121	0.0119493	0.185912	-0.1957	0.0260851	-0.201	-0.132664	-0.0925434	-0.00652201	-0.32403	0.43496	-0.899294		0.307573	-0.630328		-0.122713			1.11484
YPO0531	leuC	-0.564158	0.28501	0.260064		0.10947	-0.142259	-0.0655657	-0.0876093	-0.413632	0.178316	-0.115328	-0.0691152	0.229348	0.209739	-0.0786314	-0.133214	-0.715704	1.44992	-0.228653	-0.982594	-0.23052	0.0273864		-0.177047	0.0394965
YPO0532	leuB	-0.331894		0.354084		0.173115	0.0161604	-0.350208	-0.229924	-0.412618	0.104113	-0.095676	0.0408734	0.0260553	0.234575	0.0197973	0.324707	-1.51134		-0.0483841	-0.477354			0.0194315		-0.0605116
YPO0533	leuA	-0.0105013		0.343912		0.134546	0.0177032	-0.0030796	0.0459603	-0.177669	-0.111778	-0.326278	-0.0725139	0.0464304	0.258206	-0.211902	0.0541653	-0.327083	-0.494161	-0.147713	0.644963	-0.357785	0.168356	0.107832	0.27267	0.93308
YPO0535	leuO	0.719911		1.97131	4.81965	0.93945	0.521471	0.0580269	0.000499613		0.177359	0.0344188	-0.0129022	0.35131	-0.492179	-0.117039	0.368433	0.245597			0.375458					1.02447
YPO0536	YPO0536
YPO0537	YPO0537	-0.991766	-0.798185	0.205153	-0.348178	-0.910045	-0.0461034	-0.000246494	-0.103116	-0.174231	0.121772	0.352607	0.131456	0.283831	-0.103468	0.073573	0.222241	-0.0341419	-1.27592	0.157359	0.068818	1.21916	-0.0899476	0.366121	1.7842	-0.455854
YPO0538	YPO0538
YPO0539	ilvI	-1.06595	0.133096	0.272526	0.101571	0.178506	0.132914	0.465448	-0.615182	-0.65078	0.264703	-0.289156	-0.159303	-0.560169	-0.414409	-0.0118333	-0.561739	-0.795974	0.867457	0.071334	0.0639265	-0.0864282	-0.431212	-0.837186	-0.183304	0.392639
YPO0540	ilvH	-0.847098		0.660913			0.0630762			-0.28987	0.155013	-0.498646	-0.172993		-0.383039	-0.396041	0.189727	-0.36076			0.0031252					-0.152666
YPO0542	YPO0542
YPO0543	fruR, cra, shl, fruC	-0.410234	-0.491536	-0.091431	-0.710755	0.232535	-0.0552527	-0.00842993	-0.0794713	0.371425	0.0207319	0.0576761	0.0692972		-0.614621	-0.153021	0.325895	1.08036	-1.09187	-0.120965	0.908881	0.0450626	-0.0819631	0.41245	0.864564	0.425816
YPO0544	YPO0544						0.240218			1.42202			0.536142	-0.267526	-0.156001		1.25583	1.36501								1.0727
YPO0546	YPO0546	0.490795		-0.121135	0.306964	0.189675	0.0756142	0.186009	0.184648	0.0225884	0.159736	0.313773	-0.257913	-0.24214	-0.646994	-0.194741	0.304228	1.16246	-1.81227	-0.108281	1.08024	-0.71793	-0.204684	0.395255	0.008522	-0.216983
YPO0547	YPO0547	0.729475	0.695354	-0.22635	0.122118	0.631868	-0.17775	0.163256	0.0193175	0.267296	0.0839787	0.0679579	0.0553322	-0.175896	-0.291751	0.0377897	0.13412	1.38335	-1.57734	-0.298364	0.961576	-0.768413	-0.0889853	0.337895	0.0020755	1.13701
YPO0548	ftsL, mraR	0.658432				0.488378	-0.226062	0.15179	0.0513943	-0.249994	0.0426309	0.297329	0.288785	0.00439258	0.0494529	-0.0492838	-0.147853	1.5163	-1.43497	-0.327675	0.62493	-0.840875	-0.0489986	0.101805	-0.178804	0.0703191
YPO0549	ftsI, pbpB	0.271579		-0.225659		0.600655	-0.657778	0.31874	-0.0702911	-0.159243	0.0364131	0.078376	-0.00748496	0.0111226	-0.144795	0.0187825	-0.307626	1.80571	-0.0268949	-0.34482			-0.287791	-0.105747	0.308497	1.41166
YPO0550	murE	-0.0631569	0.103321	-1.18887	-0.267702	-0.0090834	-0.0583343	0.119828	-0.183925	-0.261026	-0.0839952	0.0881634	-0.237011	0.0829314	-0.180998	-0.0261218	-0.892406	-0.219838	1.45698	-0.399589	-1.84446	0.0235816	-0.281206	-0.201317	0.562233	-0.233848
YPO0551	murF, mra	0.300943	0.0427768	-1.88998	0.00171987	-0.0601511	0.133041	0.20094	-0.261752	-0.566608	-0.0430451	0.0342142	-0.253765	0.100992	0.170641	-0.197569	-1.1043	-0.547937	2.12444	-0.16748	-2.3543	-0.282394	-0.0585103	-0.157149	0.399396	-0.0517096
YPO0552	mraY, murX	0.394699	0.293234	-1.83623	-0.131197	-0.572586	0.251808	0.266147	-0.270349	-0.228415	-0.131416	0.00187925	-0.372801	0.162502	-0.11642	-0.0293949	-1.23	-1.07576	3.10572	-0.112394	-2.92041	-0.505267	-0.281076	-0.0142411	0.164121	0.337286
YPO0553	murD	0.410386	0.279032	-1.51012	0.0981589	0.0493651	0.425249	0.207179	-0.170909	-0.137255	-0.0393506	-0.28236	-0.164413	0.0815277	-0.0416767	-0.0118828	-1.05728	-1.43823	2.29816	-0.188358	-2.01009	-0.404076	-0.21868	-0.0166952	0.351	0.47486
YPO0554	ftsW	0.662954	0.687455	-1.22286	0.188884	-0.11037	0.408712	0.152955	-0.0187183	0.0762877	-0.127098	-0.145518	-0.0247602	0.215742	0.0727153	-0.0139316	-0.943134	-0.390375	1.0005	-0.126386	-1.45173	-0.376052	-0.177538	0.0488769	-0.130402	0.541865
YPO0555	murG	0.277022	0.479933	-0.99797	0.0569053	0.15106	0.40507	0.307035	-0.0410968	0.182899	0.00321963	-0.179011	-0.179881	0.0375052	0.0460831	0.00205921	-0.649734	0.375053	-0.236317	-0.284441	-1.59559	-0.443548	-0.0118425	0.266355	0.215071	0.699486
YPO0556	murC	0.132303	0.361931	-1.17905	0.211978	0.0706236	0.252887	0.241821	0.0061237	0.161033	-0.100476	-0.194522	-0.198805	0.0363597	0.11596	0.00909057	-1.07029	0.262423	0.35912	-0.342417	-1.77549	-0.397949	-0.0367354	-0.135936	0.0196755	1.3526
YPO0557	ddlB, ddl	0.168376	0.402933	-1.17645	-0.0083822	-0.0169002	0.274387	-0.00122053	-0.0566337	0.134946	0.00369881	-0.107998	-0.238613	-0.111689	-0.0546507	-0.0051767	-1.30116	-0.089795	0.439892	-0.18671	-1.24828		-0.0988204	-0.257075	-0.209548	0.556165
YPO0558	ftsQ	0.299456	0.862325	-0.797721	-0.100158	0.183231	0.179134	0.0812143	0.0994676	0.295594	0.00493903	-0.0714122	-0.365372	-0.0627674	-0.100974	-0.0823658	-1.20234	0.376824	-0.196349	-0.203805	-0.66073	-0.488903	0.0691394	0.0843877	-0.291272	0.122552
YPO0559	ftsA, divA	0.176403	0.356368	-0.286271	0.0484583	-0.0585527	0.277592	0.230101	-0.0457496	0.526257	-0.0189046	-0.060194	0.0386027	-0.172266	-0.263494	-0.129425	-1.03212	0.590995	-0.54751	0.0634603	-0.782331	-0.458515	-0.302442	0.0683948	-0.333216	-0.536713
YPO0560	ftsZ, sfiB, sulB	0.253641	-0.234079	-0.944129	-0.0784015	-0.483335	0.179052	0.132302	0.00624279	-0.120973	-0.0326985	-0.1724	-0.224157	0.173493	-0.0179027	-0.051962	-0.476511	-0.868446	0.34964	0.184406	-1.05835	-0.00365087	-0.253569	0.0645145	0.256073	1.6809
YPO0561	lpxC, envA, asmB	0.159733	0.0328953	-0.467544	1.0174	0.268734	0.127409	0.122842	-0.0800165	0.223025	0.142933	-0.127582	0.0599356	-0.0357879	-0.116995	-0.0900891	0.859703	0.711202	-0.98467	0.159776	-0.311015	-0.133608	-0.278952	0.500469	0.302243	-0.217481
YPO0562	YPO0562	0.389701	0.664021	-0.685596	0.0642586	0.0831447	0.216917	-0.0292305	-0.0550583	0.327205	-0.100675	0.053714	0.0112468	0.0301149	-0.117337	-0.0202796	1.01679	0.455239	-1.39543	-0.261009	0.655611		0.39533	-0.210781	-0.537898	-0.380293
YPO0563	YPO0563	0.0453008		-0.0542347		0.122133	0.0572338	-0.070687	-0.0411205	0.240552	-0.104874	0.257636	-0.0513129	-0.135905	-0.0797771	0.108808	0.267526	0.190631		-0.325008	0.416463					-0.375954
YPO0564	secA, prlD, azi, pea	-0.911118	0.796696	-0.141362	-0.260909	0.00131849	0.187146	0.305051	-0.251419	-0.0332294	-0.0295832	0.273736	0.0193447	0.0767443	0.11325	0.0427339	-0.797744	-0.809724	0.64783	-0.507269	-1.12929	-0.465014	-0.12915	0.490792	1.51453	1.02222
YPO0565	mutT	-0.490915		-0.00762649		-0.189377	0.211005	0.318662	-0.213082	0.119561	0.0174241	0.205934	-0.0291634	-0.0344333	0.136269	0.0221422	-0.331306	-0.458118	0.162726	-0.411817		-0.198744	0.480328	0.168311	-0.0171097	0.950935
YPO0568	YPO0568	-0.589776				0.198515				-0.206495											0.229699
YPO0569	YPO0569													-0.253806
YPO0569a	YPO0569a	-0.311704		-0.436157			0.430058	0.0522435	0.0197268	-0.117444	-0.0862369	0.168727	0.301381	-0.20113	-0.589844	0.0110297	0.929342	-0.48741	0.478337	-0.345421	0.697012	-1.00727	-0.00243238	1.17604	0.990982	0.335652
YPO0570	yqjD	-0.373602		-0.144416			0.471516	-0.43801		0.210606			0.345543	-0.333901	-0.395238	-0.17849			1.83622	0.362074	0.405316			1.72251	1.31838	0.710946
YPO0571	YPO0571					0.874823	0.40385	0.00121944	0.347675	0.427554	0.0432838	0.120433	0.0549424	-0.344617	-0.295695	-0.277019	0.602492		0.760406	0.235788	-0.0994426			0.723535	0.814741	0.374983
YPO0572	YPO0572	0.142453		-0.166911	0.137695	0.773874	0.142834	0.0838886	0.270343	0.368173	0.0285735	0.145489	-0.0992942	-0.360776	-0.375387	-0.0562766	0.0586339	-0.222176	0.309124	0.108673	0.67336			0.279908		0.276432
YPO0573	YPO0573			0.919601
YPO0574	yqjA	0.0221185	-0.363748	1.09299	-0.458259	-0.151727	0.2356	-0.129231	-0.0935471	0.145795	-0.0359457	-0.109906	0.0463808	-0.00582358	-0.288462	0.0553685	-0.129245	-0.107705	0.180938	-0.361513	0.336641		-0.0666851			0.953167
YPO0575	YPO0575	0.3889		0.232324		-0.410751	0.229782	-0.00204928							-0.370282	0.0228377					0.378281					1.86253
YPO0576	exuR	0.160027	0.850712	-0.409691	-0.368857	-0.176588	-0.21789	-0.17524	0.48874	0.144792	0.00531706	0.215132	-0.469329	-0.4411	-0.564597	-0.122067	0.116676	0.0266477	0.304397	0.0206699	0.535166	-0.858571	-0.0176648	0.3642	-0.44384	-0.0487363
YPO0577	exuT			0.343663			-0.131008	0.0134965		0.480655		0.0655169	-0.156461		0.0436863	-0.131116	0.441228	1.00632			0.086206					0.331628
YPO0578	YPO0578
YPO0579	uxaC	-0.398394		0.879516		-0.0498987	-0.542578	-0.120875	0.681683	0.193366	0.023596	-0.210227	0.00803084	-0.73411	0.0786727	0.15281	-0.38987	-0.19272	0.454435	0.182882	-0.184881		-0.300556	1.17584		0.157539
YPO0580	uxaB	-0.471839	-0.36949	0.853969		0.179237	-0.324002	0.0554329	1.02214	-0.163848	-0.0485172	-0.157328	-0.495784	-0.203073	0.00635395	-0.0161787	-0.0198725	0.0155996	0.672689	0.293029	-0.480455	-1.39826	-0.0781305	0.917563	0.464284	-0.309249
YPO0581	uxaA	-0.222033		0.613874		0.267669	-0.153736	-0.0146837	0.459535	-0.53686	-0.0471303	-0.0125618	-0.198597	0.0457628	0.0804226	0.0185204	0.0298645	0.608875	0.210395	0.0282031	-0.293493	-0.653294	-0.322406	0.624417	0.702709	0.308567
YPO0582	YPO0582							0.174308						-0.0169837	0.182903			0.634741
YPO0584	YPO0584	-0.890002	1.3699	-0.020879	-0.121728	0.383884	-0.522416	0.0411597	-0.223452	-0.127967	-0.0418509	0.207828	0.0200643	-0.0514658	0.0108123	0.199584	-0.351131	-0.24506	0.320058	-0.325302	-0.541255	-0.227176	-0.0123893	0.415941		0.898348
YPO0585	YPO0585	-0.239201		-0.0357868		-0.358992	-0.298081	0.00745058	-0.219518	-0.597289	-0.159799	-0.160684	0.027402	-0.296364	-0.136761	0.0727787	0.345117	-0.961465	2.72799	0.885026	-0.547306		-0.162135	0.334114		-0.177953
YPO0586	YPO0586	0.171146		-0.0813342		0.015142	-0.144355	-0.00816233	0.435977	0.110824	-0.0105493	0.248344	-0.0908054		-0.157889	-0.235176	0.0256363	-0.47048			1.01816					0.201085
YPO0587	YPO0587	-0.0485693	-1.11521	0.577437	0.777431	0.308034	0.0173698	0.363991	-0.122589	-0.105186	-0.123838	0.210325	0.549915	-0.188618	0.239517	-0.024785	0.243204	-0.355495	0.223336	-0.423749	-0.339597	-0.00925717	-0.0302057	0.289901	0.259936	1.18645
YPO0588	YPO0588	1.05962	-1.5851	0.279468	1.48765	-0.0847084	0.282384	-0.0345841	-0.00784034	0.1039	-0.0599791	-0.327746	0.142519	-0.194149	-0.394629	-0.37399	0.15059	-0.732786	0.671235	0.0839528	0.330425	-0.239079	-0.25201	0.0517824	-0.111305	1.21174
YPO0589	fadH, fadH1	-0.770913	1.0964	-0.0844514	0.564089	0.456148		0.129143	0.491211	0.472013	0.0396071	0.212079	0.376261	-0.729216	-0.0189276	-0.0991951	-0.313066	-0.359822	1.11886	0.433898	-0.101821	0.00721437	0.91338	0.511603		1.36141
YPO0590	hdeD	-0.178808	-1.1903	-0.395795	0.356495	0.062995	0.319691	0.598137	0.532607	0.824494	-0.223597	0.49086	0.879814	0.477923	0.0164084	0.0487755	1.26604	-1.1891	1.25956	0.784999	0.0163112	0.100287	-0.121997	0.286029	0.0477868	0.903557
YPO0591	YPO0591													-0.119718
YPO0592	YPO0592	-1.17905	0.817616	0.257996		0.374368	-0.180323	0.298756	-0.0655814	0.164245	-0.159263	-0.196632	-0.0626446	0.0524841	-0.0914764	-0.114871	-0.232512	-0.149893		0.247755	-0.738781		0.287228	0.263511	0.249234	0.154726
YPO0593	YPO0593	-1.37497	0.802171	0.165273		0.641091	-0.0436464	0.243827	-0.198557	0.00333209	-0.0248205	0.0821477	-0.168677	-0.0963357	0.0155351	-0.173448	-0.356555	-0.480672	0.723821	-0.0126827	-0.924291		0.299923		0.349504	0.849008
YPO0594	YPO0594	-1.77303	1.19154	0.182762		0.487198	0.0653646	0.448415	-0.042348	0.0253313	-0.0114322	-0.121049	-0.0641756		-0.0122142	-0.168499	-0.114236	0.0868913		0.0601563	-0.638055					0.58445
YPO0595	YPO0595	-1.50445		0.358004				0.871586				-0.223056	0.0625612		-0.141864	-0.146731										1.00431
YPO0596	terX	-1.70092	0.928835	0.353478	0.832563	0.518461	0.631574	1.05551	-0.0984938	0.255313	0.031013	0.306744	0.539338		-0.34839	-0.306735	0.162932	0.100958			0.447982				0.136598	-1.56498
YPO0597	terY	-1.26157		0.424114		0.43593	0.886181	1.1776	-0.267658	0.4553	0.0260496	0.44759	0.646022	-0.192535	-0.609356	-0.316891	-0.0866612	-0.0031385	0.879077	0.408163	0.179751				0.580363	-0.0617846
YPO0598	YPO0598	-1.39876		1.17459	2.30797	0.522938	1.29676	0.426126	-0.0428019	1.39394	0.0380017	-0.232928	0.664136	0.991308	0.264541	-0.496394	0.026877	0.356796			0.254351		0.489014		0.0095545	1.59069
YPO0599	YPO0599	-0.854232	0.182878	0.476612		0.753746	0.314876	0.0670517	-0.129028	0.501947	-0.106567	-0.45347	0.518597	0.23058	0.512214	-0.159079	-0.0771312	-0.13953	-0.144471	-0.079323		-0.0299937	0.566892	-0.183647	-0.171466	1.00571
YPO0600	YPO0600												0.854274								0.288078
YPO0601	YPO0601											-0.466244	0.728096	0.0708032				-0.0202035
YPO0602	YPO0602			1.04716		0.129539	0.123111	-0.12273	0.0408898	0.695897	0.0641034	-0.167478	0.274985	0.126537		-0.124184	0.67663	0.00111705	-0.395423	0.156859	1.28696	-0.900966		0.96184	0.0810573	-0.0564166
YPO0603	YPO0603	-0.371634		0.610802		0.559291	-0.0477937	-0.0509564	-0.0574486	0.581601	-0.13173	-0.119429	0.169885	0.0912587	0.340767	-0.0776949	0.374102	0.602575	-0.418305	0.117815	1.31525	-0.461042	0.504495	0.513861	0.160394	0.610105
YPO0606	yapF	0.0376375		1.09184		0.443107	0.0111174	-0.414108	-0.0504619	0.0852515	0.22297	-0.418246	-0.246172	-0.0121497	0.325932	-0.138417	-0.120089	-0.050984					0.461891	0.297563	-0.280622	0.790772
YPO0607	YPO0607	0.138527		0.518924		0.381181	0.00433579	0.0174419	-0.0074665	-0.141312	0.0286374	-0.174165	-0.0361029	-0.216373	0.0355779	-0.0942224	0.254721	0.463992	0.0236112	-0.057423	0.47778	-0.296871	0.481622	0.135002	-0.332638	0.590106
YPO0608	YPO0608			0.620548		0.629983	-0.0570162	0.0628871	0.127108		-0.136449	-0.188766	-0.204169	0.181906	0.247619	-0.173579	0.0253451	0.616496		0.0147653	0.979758		0.313155	0.166686	-0.127279	0.415982
YPO0609	YPO0609			1.34589			-0.054906	0.186004	0.156025			-0.181176	0.00700055	-0.159773		-0.0954007	-0.041739	0.319399							0.213772	1.56226
YPO0610	YPO0610	0.15064	-0.379358	0.012006		0.382084	-0.237412	0.0779727	-0.750249	-0.0337175	-0.101025	-0.205272	-0.195101	-0.0578624	0.316362	0.0383624	-0.266167	0.52058	0.333549	-0.057702	-0.499437	0.307309	0.240263	0.342274	0.686817	0.61792
YPO0611	YPO0611	0.00412952	-0.607008	0.00708399	0.498972	0.0822123	-0.0395277	-0.0310507	-0.201342	0.32187	-0.135407	-0.315006	-0.114517	-0.294419	0.0330502	0.0439193	0.0853593	0.490747		-0.0078985	0.3857		0.0172089	0.0155697	-0.439507	1.05346
YPO0612	YPO0612			0.585413		0.117926	0.292658	-0.0758197	-0.0874309	0.328946	-0.0909484	-0.0168171	-0.05952	-0.0867161	0.193517	-0.133648	0.237106	0.390131		0.0111806	0.202834				-0.398145	0.221666
YPO0613	YPO0613	-0.231404	-0.374748	0.0545014	-0.393419	-0.0187499	-0.191792	0.185614	0.127828	0.241076	-0.106292	-0.0273731	-0.22051	-0.0937157	-0.0644706	0.0309504	-0.0301196	-0.0742037	0.123403	-0.0149539	-0.0245116	-0.467225	0.00652575	-0.0304409	0.159932	1.27834
YPO0614	YPO0614			0.3568			-0.042344					-0.320518	0.132371		0.364472		0.31788				-0.238212					1.46256
YPO0615	YPO0615								0.0463275		0.043806	-0.00435033	-0.0297576	0.0452816				0.102121								1.18167
YPO0616	YPO0616	0.206038		0.564354		0.0838236	-0.115954	-0.0764087	0.00429189	0.0218679	-0.10681	-0.413311	-0.310371	-0.0313322	0.559093	-0.236216	-0.166223	0.448266		-0.000435833			1.07444		-0.262202	0.15949
YPO0617	YPO0617	-0.0330242	-0.13997	0.357718		0.0456091	-0.128258	-0.081982	-0.205469	-0.234617	-0.149869	0.0306964	-0.0490062	0.243379	0.429569	-0.0348625	-0.300467	-0.0634246	0.192778	0.0478441	-0.175418	-0.551241	-0.00827765	0.322441	0.0861965	0.365406
YPO0618	YPO0618	-0.143237		0.819628		0.225414	-0.102909	-0.0547917	-0.100873	-0.128819	-0.0439638	-0.0334389	-0.236856	0.112403	0.397668	-0.233033	-0.219439	0.745691						0.313349	-0.0314344	-0.143415
YPO0619	YPO0619	0.177993		0.282619		0.853115	-0.179412	-0.0244339	0.0128272	0.383308	-0.0645845	0.155792	0.0964191	-0.0376447	0.0142519	-0.0589753	-0.0959765	0.725922	0.0251819	0.160908	-0.127713	-0.721665	0.266269	0.806749	0.146028	0.441962
YPO0620	YPO0620														0.0244123
YPO0621	YPO0621
YPO0622	YPO0622
YPO0623	YPO0623	-3.04195	2.84089	-1.25745	1.48423	1.62424	-1.62288	-0.229335	1.04278	-0.2121	0.184603	0.244177	-0.602496	0.157544	-0.305834	0.234391	-0.824389	-2.16799	1.86416	0.192705	-1.04266	0.209918	1.04722	0.686982	1.53852	0.485068
YPO0624	YPO0624	-2.95539	3.50029	-0.911455	1.27047	1.3433	-1.51941	0.00551562	1.0088	0.462048	0.089263	0.689013	0.125695	0.68504	-0.232945	0.125888	-0.497972	-0.668064	0.907752	0.333618	-0.963996	0.37075	0.761402	0.924123	2.07994	0.666659
YPO0625	YPO0625	-3.60153	4.58954				-1.2344	0.336431	0.484248	0.941694		1.39287	1.67204	1.65333			-0.825307									0.725524
YPO0626	YPO0626	-2.80418	3.63436	0.594105	3.98984	1.12	0.282434	0.500126	0.33098	0.154533	0.0746462	0.885193	0.878738	0.607331	-0.191414	-0.0320206	-0.620977	-0.995775	1.03343	-1.117	-0.294646	0.535712	0.460589	0.400891	0.409473	0.696374
YPO0627	YPO0627	-2.60749	4.20383		3.47657	1.71316	0.246458	0.674459	0.242626	0.119167	0.0884926	0.869778	0.684763	0.617455	-0.0197535	-0.0312379	-0.422909	-0.968426	1.22827	-0.795792	-0.851448		0.428736	0.557063	1.03069	0.416514
YPO0628	YPO0628		2.43046	0.356172	2.93205	1.78859	0.230409	0.540268	-0.168265			0.586521	0.512723		0.00647121	-0.0263468					-0.407802				0.666991	1.0217
YPO0629	YPO0629						0.212947									-0.263123
YPO0630	YPO0630						-0.0249574	-0.126623			0.241257	-0.167948	-0.331357	-0.321543	0.180861	-0.285614	-0.0445663	0.0243134								1.0784
YPO0631	YPO0631	1.00094	-1.21606	0.264474		0.350676	-0.01537	0.121121		0.241421	-0.0552004	0.172878	-0.137723	-0.102914	0.14235	-0.041978	-0.204289	1.1625	-1.21993	-0.532814	0.635553	-0.187137	0.0494852	0.523245	0.381938	1.56412
YPO0632	YPO0632			0.208267		0.352976	0.167085	-0.146804	-0.0394712	0.328298	-0.0614539	0.112969	0.0775798		0.0500565		0.51861	0.788128			0.473015					0.993997
YPO0634	YPO0634
YPO0635	YPO0635
YPO0636	YPO0636													0.0668491
YPO0639	YPO0639	0.0356648	-0.480311	0.412531	-0.491338	0.586478	0.124358	0.286253	-0.537335	-0.275047	0.0487477	0.0174621	0.305579	0.0859698	-0.48673	-0.359371	-0.203613	1.47892	-0.655247	-0.164791	0.695599	0.0160938	-0.202524	0.624133	0.932522	-0.311414
YPO0640	YPO0640	0.574212		0.167529		0.391539	0.176134	0.344113	-0.0552714	-0.122436	0.113252	-0.0286656	0.0231259	-0.205522	-0.453036	-0.249554	0.166537	-0.301002	0.454511	0.144247	0.337794		-0.0282552	0.371765	0.205607	0.707017
YPO0641	YPO0641	0.610925		-0.215209			0.172197	0.309641	0.0778401	-0.0323744	0.100293	0.102763	-0.0204326	-0.193974	-0.332351	-0.209195	0.534474	-0.676739	0.610253	0.267659	-0.10204		0.162473	0.286283	0.0145144	-0.425842
YPO0641a	YPO0641a						-0.000400423	0.0352478	0.202731	0.0461271	0.0312103	-0.0463162	-0.14214	-0.220991	0.0288772	-0.186756	0.402281	0.154176		0.227729	0.136595			0.043944	0.167763	0.558749
YPO0642	YPO0642
YPO0643	rpoD, alt	0.321149	-0.0610564	1.54701	-0.537683	-0.512008	0.309647	0.126613	-0.0287193	0.692505	-0.112164	0.379941	0.0254546	0.000863661	-0.0768646	-0.128252	0.100945	1.74586	-0.540426	0.192036	-0.111513	0.098719	-0.062503	0.634464	0.244532	0.157019
YPO0644	dnaG, dnaP, parB	-0.224492	1.40832	0.46342	-1.3082	-0.399537	0.344988	-0.0620447	-0.152855	0.511727	0.140916	-0.167404	0.320695	0.240751	0.0957514	-0.0700904	0.759235	3.02619	-2.88818	-1.03481	1.79487	0.975635	-0.316216	-0.825451	0.789725	-0.65431
YPO0645	rpsU	-0.410577		0.284711	-2.1269	-0.99494		-0.0589978	0.0612675	0.900836	0.0940042	0.150988	0.383564	0.0222932	-0.266583	-0.0974187	0.397989	1.64547	-2.54878	-1.00691	1.35515					0.683156
YPO0646	gcp	-0.098602	0.992546	0.321164	-0.599667	0.253563	0.124284	-0.225761	-0.0373376	0.451544	0.0311162	-0.0739703	0.136994	0.123082	-0.0369221	0.00828445	0.696857	1.09983	-2.03877	-0.472636	0.399921	0.313616	-0.0740693	0.0722003	0.973946	0.117069
YPO0647	YPO0647	-0.119393	0.841731	0.198609		0.282504	-0.173881	-0.0384309	0.2248	0.295478	-0.0224773	0.407674	-0.207145	-0.189139	0.0182673	-0.0775898	0.232456	0.340779	-0.553292	0.054054	0.316306				-0.334952	0.883533
YPO0648	folB			0.0190728					0.223848	0.995171	0.0272625	0.357833	0.173454				0.357111	1.03152								1.07551
YPO0649	bacA	0.0228541	1.15649	0.542599		-0.275181	-0.0518744	0.0565345	-0.136002	0.106283	0.0173238	-0.0741963	0.0569773	-0.0911617	-0.0338967	0.00455454	0.219016	0.351872		-0.609225	0.726996				-0.694206	0.536678
YPO0650	cca	0.067356	-0.00352144	-0.0476947	-0.152072	0.321932	-0.149483	-0.426503	0.460722	0.0480894	0.0380609	-0.136874	0.0741098	-0.139686	0.0648334	-0.0631337	-0.213792	-0.280547	0.606917	-0.0411678	0.414011	-0.594613	0.0816409	0.63713	0.384945	1.25654
YPO0651	YPO0651	0.229286		-0.289073	-0.534151	0.266671	0.0305313	0.502161	-0.209157	0.134811	0.143032	-0.0253469	0.214947	-0.276365	-0.335942	0.0163342	-0.254421	-0.489371		0.185538	0.858976		0.0161525			1.07145
YPO0652	YPO0652	0.419959	-0.801651	-0.24152	-0.329396	-0.306335	0.0262791	0.157943	0.0646095	0.172705	-0.136023	-0.16364	-0.0252822	-0.250171	-0.0597866	0.010491	-0.322721	0.207731	-0.29821	-0.408116	-0.544499	0.298624	0.0599827	-0.252801	-0.206853	0.460245
YPO0653	glnE	0.176666	0.0120676	-0.316467	-0.353185	0.317322	0.00237555	0.203856	0.00648751	0.0204948	-0.186206	-0.123134	-0.0749825	-0.123508	0.128186	-0.148272	-0.214566	0.312564	0.06569	-0.46046	-1.02198	-0.152812	0.254123	0.181487	0.447735	0.168776
YPO0654	rfaE, waaE	-0.705364	-0.395832	-0.425678	-0.182374	-0.0223001	0.202238	0.230819	-0.0119167	0.0493774	-0.0498907	0.326279	-0.188846	-0.0551126	0.0213167	0.216069	-0.345275	-0.174541	0.119801	-0.197939	-0.47792	0.042027	-0.224085	-0.09242	0.240644	0.24996
YPO0655	asoB, yjeH	-0.438456		0.144281		0.0268552	-0.070698	-0.017957	0.03061	0.366469	-0.147632	0.166157	-0.126163	-0.357602	0.00313212	0.0346268	0.338242	0.42113	-0.390611	-0.160404	0.145237	-0.36214	0.479551	0.405839	-0.0259087	1.32595
YPO0656	YPO0656					-0.397598	0.0557904			0.229612	-0.142571	0.174738	-0.0500766	-0.151135		-0.543461		-0.945975								1.18616
YPO0657	YPO0657	0.376172		0.111396		0.602761		-0.226694	-0.372553	0.10569	0.0274123	-0.118035	-0.0315249	-0.115466	-0.578608	-0.235839	1.16487	0.211681	-0.614373	-0.0241768	0.727203				0.76597	-0.896736
YPO0658	ribB, htrP	0.550288	1.4412	-0.0959005	-0.576322	0.909304	0.244344	-0.140988	-0.388776	0.256363	-0.0452542	-0.151067	0.0761222	0.217283	-0.406263	-0.0966165	1.49948	0.68942	-0.269315	0.0830159	0.70775	0.0220233	0.0932582	0.880205	1.10955	-0.339566
YPO0659	YPO0659			0.192165		0.395038	-0.0743451	-0.126109	-0.394686		-0.0140976	-0.0663431	-0.036251	-0.202798	-0.0708884	-0.0313788	0.347402	1.13424	-0.404628	-0.420603	0.628983		0.243114			1.00323
YPO0660	YPO0660	-0.104826	0.138248	-0.208225	-0.180736	0.361516	-0.43929	0.141654	0.0032637	-0.347555	-0.0481279	0.0548508	-0.14822	-0.0938846	-0.283176	-0.0591806	-0.323638	-0.814659	0.652318	-0.0501452	0.00214625	0.598904	-0.626422	-0.169265	0.64794	0.601819
YPO0661	YPO0661	-0.274251	-0.215297	-0.456484	0.381353	0.430662	-0.453974	0.0290807	0.0151891	-0.241599	-0.017656	0.0848713	-0.0910607	0.0452553	-0.191294	-0.0673384	-0.141768	-0.424631	0.069433	0.125437	0.422989	0.748342	-0.31835	-0.370431	0.96155	0.692031
YPO0662	YPO0662
YPO0663	hasF, tolC, mtcB, mukA, refI	-0.465674	-0.022078	-0.83614	-0.297636	-0.255385	0.0403206	0.203395	-0.127262	-0.162822	0.0215198	-0.133377	0.235485	-0.188554	-0.158669	0.284226	-0.203797	-2.15882	1.684	0.236318	-1.02534	0.507794	-0.512499	0.239393	1.27763	0.14847
YPO0664	YPO0664	0.280666		-0.311261	-0.455826	0.204702	0.164884	0.260043	0.00654278	-0.317247	0.021887	-0.204742	-0.0496966	-0.165415	-0.481849	-0.0314146	0.00262674	-0.849535	1.18167	0.103909	0.939348	-0.0911915	-0.178149	0.0830844	-0.580218	0.931737
YPO0665	YPO0665	0.591656		-0.214784			-0.135991	0.297613	-0.040371	-0.0020415	-0.0191094	0.185997	-0.16684	-0.0665378	-0.328928	-0.109943	-0.204519	-0.648743	0.636658	-0.0119696			-0.0815472	-0.12305	0.267717	1.13467
YPO0666	icc	0.176255	0.133094	-0.677618	-1.00341	0.225884	-0.489022	0.338938	0.142308	0.370611	-0.00476159	0.248024	-0.193125	-0.0204236	-0.437286	0.119858	-0.426454	-0.351326	0.933805	-0.166341	0.212043	0.476087	0.23492	0.158793	0.76822	0.618967
YPO0667	YPO0667	0.0344627	0.491732	-0.515301	-0.825621	0.097429	-0.285901	0.299661	0.158649	0.156244	0.163921	0.0390385	0.221179	-0.26296	-0.169332	-0.151156	-0.255726	0.253899	0.0608671	0.0397561	-0.220847		0.11104	0.0491541	0.289708	-0.316532
YPO0668	parE, nfxD	-0.287387	0.882991	-0.158086	-0.627892	0.0633924	-0.17974	0.0241661	-0.269299	-0.397912	0.131115	-0.354828	0.133102	-0.0759598	-0.105482	-0.0915088	-0.8214	-0.327871	0.77733	-0.218837	-0.878037	0.202808	-0.115943	-0.235966	0.608344	0.376062
YPO0669	crgA	-0.259245		0.124855		-1.5558e-05	-0.275499	-0.123582		-0.253821	0.00972495	-0.171064	-0.378283	-0.32901	-0.0933173	-0.175422	-0.629298	-0.208418	0.960757	-0.157026	-0.905201		-0.0635514			0.743673
YPO0670	mdaB, mda66			1.22063		-0.0782064	-0.116298	-0.648947	0.0531362	-0.649174	0.102728	-0.391631	-0.487671	-0.194755	-0.0627987	-0.123744	-0.250562	-0.000320321	-1.32707	-0.22658	0.797627				-0.168272	0.75273
YPO0671	parC	0.105971	-0.19659	-0.0433735	-0.264165	-0.174238	-0.0507953	-0.125412	-0.114282	-0.14493	-0.106	-0.0336045	0.0597637	-0.0118465	0.0695383	-0.188147	-0.0159467	-0.436735	-0.0590084	-0.317059	-0.911124	0.180132	-0.169019	-0.310312	0.202501	-0.157969
YPO0672	plsC, parF	0.242398		-0.222597		-0.554809	-0.16558	0.0385068	-0.0980871	0.320663	-0.0602142	0.0644903	0.165393	0.0982566	-0.185537	0.00657208	0.376083	-0.0580476	-0.571933	0.0134882	0.252692					-0.853941
YPO0673	sufI	0.0388726		-0.19283		-0.594366	-0.0397367	-0.0228428	-0.130367	0.266367	-0.152084	0.139534	-0.0374434	0.0479276	-0.117445	-0.0170986	-0.125498	-0.382966	0.487974	-0.275304	-0.731259	0.321764	-0.320384	-0.140743	0.445715	-0.279007
YPO0674	YPO0674			0.434148			-0.0568407	-0.120851	-0.335677	0.134267	0.0243383	-0.191465	-0.209681	-0.0515109	0.229074	-0.0793243	0.00890392	1.45697	-1.38447						-0.0157998	0.659149
YPO0676	YPO0676	0.141428		0.0171538		1.19894	-0.500515	-0.571702	0.232198	-1.00785	-0.11203	-0.85392	-0.501726	-0.887663	0.140812	0.117519	1.03645	-2.7089	1.92392	1.10527	-0.233612	-1.32332		0.981224	0.236428	0.51917
YPO0677	YPO0677											-0.25728	-0.1975												-0.136487
YPO0678	YPO0678	0.126415		-0.222027		0.479594	-0.114072	0.106803	0.247049	-0.914817	-0.044725	-0.0988079	-0.428617	-0.543483	0.130673	-0.267162	1.15343	-2.35077	1.4586	0.778713	-0.573427	-0.868399	-0.181038	1.19847	0.0401553	0.0997049
YPO0679	YPO0679	0.809766		0.578185		-0.0337466	0.0155294	-0.0669807	-0.0268682	0.960068	0.00273749	0.0953783	-0.0120575	0.0528608	0.0101656	-0.13809	0.248118	-0.101649	-0.647438	-0.309632	0.657229				0.073719	-0.505026
YPO0680	YPO0680			-0.35778			-0.354062		-0.069482	0.26048	0.0127954	0.0955537	0.0139974	0.284861	-0.0284825		-0.0231928	0.4737								-0.369708
YPO0681	metC	0.188532		-0.162727		-0.132653	-0.0529295	0.329374	0.107498	-0.345477	-0.0525688	-0.127521	0.15923	0.308192	0.252072	0.256739	-0.244536	-1.67414	3.34898	0.412347	0.0222486	-0.417363	-0.357295	0.116705	-0.479589	1.55261
YPO0682	YPO0682	1.74753	-1.28814	0.0628201	-0.30284	-0.533466	-0.350871	-0.574609	0.206503	0.214811	-0.123486	-0.511951	2.33196	2.76438	2.00402	2.1348	-1.61146	-0.639785	0.387522	0.347695	-1.01414	-2.47311		0.27026		-0.357216
YPO0683	YPO0683	1.70012		0.498458		-0.460939			0.289542		-0.0315149	-0.315103	2.46678	4.38827	1.76601	2.38031										-0.190716
YPO0684	YPO0684			0.897089		0.601832	0.0725801	0.114384			-0.0336966	0.0457727	0.353883	0.49478	1.11405	0.445663	0.174717	0.988983								1.63324
YPO0685	YPO0685			0.44187			0.00444076	0.0708933	-0.096613	0.119875	0.0154916	-0.280126	0.0120032	0.48686			0.219329	0.339592		-0.0504122						0.879612
YPO0686	YPO0686
YPO0687	YPO0687														0.763645
YPO0688	YPO0688
YPO0689	YPO0689						-0.120347					-0.111002			0.510924
YPO0690	YPO0690					0.630588	0.046754		0.170133		-0.0170238	-0.127256	-0.111572		0.468209	-0.18397	-0.0422757	0.672321		0.0729195						0.676195
YPO0691	YPO0691											0.00806854	0.628798			0.170752
YPO0692	YPO0692			1.91575			-0.0798198					0.0742398	0.443295		0.356023	-0.112232										0.930619
YPO0694	YPO0694
YPO0695	YPO0695													-0.612496
YPO0698	YPO0698	0.160019		-0.26512	-0.0946316	0.255395	0.0053367	0.198835	0.279273	0.275091	-0.134801	-0.0702952	0.086687	-0.602196	-0.0147216	-0.0384865	0.0615902	0.274491	-0.139128	0.280599	0.42662	-0.724586	0.384053	0.35034	-0.21896	0.0416543
YPO0699	YPO0699	-0.284846		-0.182944			0.0828084	0.187828	0.119568	-0.203251	-0.120227	0.0715925	0.284429	-0.0989469	0.0237019	-0.0387455	-0.478594	-0.937789	1.75209	0.766575	-0.558868	-0.74421	-0.1605	0.427639	0.20296	0.117192
YPO0700	YPO0700	-0.135535	-0.299936	0.0229951	-0.220171	-0.31993	-0.0396391	0.205144	0.0164921	-0.35596	-0.225958	0.0578154	-0.00386416	0.103515	-0.103451	-0.0853964	-0.196275	-0.929587	1.95023	0.71733	-0.38871	-0.616726	-0.232403	0.220164	0.25241	0.526463
YPO0701	YPO0701			0.598014	1.15478	0.0792687	0.36404	0.0975338	0.0608474	0.133866	-0.0594874	0.0178496	0.196002	-0.158663	-0.0562147	-0.196075	0.825708	-0.148819	-0.517504	0.343183	0.841957				-0.557682	0.0551906
YPO0702	YPO0702	0.531378	0.166896	0.0241427	0.493748	-0.567639	0.495781	-0.298683	0.1476	-0.143309	-0.141627	0.174893	-0.166924	-0.242897	-0.233884	0.129866	0.981759	0.243969	-1.20664	-0.53955	1.09145		-0.240517	-0.798642	-1.00879	0.343643
YPO0703	YPO0703	0.712354		0.00651948		-0.22589	0.36689	-0.205038	0.151097	-0.261008	0.0712936	0.100796	-0.214877	-0.426663	0.0183135	-0.0102209	0.969353	-0.310616		-0.231635	1.18881					0.126149
YPO0704	YPO0704	1.17627	-0.784452	1.29402		0.0176066	0.0233202	-0.034096	0.215892	0.0333767	-0.0604445	-0.0602316	-0.315136	-0.0939939	0.0782069	-0.258476	0.489191	0.866783	-1.00356	0.033229	1.25743	-0.355988	0.200866	0.114111	-0.00663387	1.26466
YPO0706	flhB	1.16291		2.43543		-0.0422362	-0.0614797	-0.319036	-0.0476917	0.234639	-0.107075	-0.0284595	-0.273701	-0.52748	-0.160616	-0.00755928	0.829428	1.21647	-2.0656	-0.15707	1.82935	-1.04537	0.395914	0.597027	-0.318128	0.413985
YPO0707	fliR, mopE			1.29649			-0.152814	-0.192593	0.0614307	0.214319	0.078661	-0.797897	-0.188533	-0.0379379	0.284485		0.27769	1.37923	-2.32368	-0.44802	1.49622		0.582282			1.22113
YPO0708	fliQ			0.544202					-0.212679		0.139583	0.244249	-0.283916	0.114638			-0.0817482									1.28387
YPO0709	fliP			1.4724			0.0681419	-0.556506	-0.25731			-0.0933583	-0.282144	0.505137	0.290279	-0.128438	0.0603901	1.74475								1.02401
YPO0710	fliN, mopA
YPO0711	fliM						0.203888								0.215289
YPO0712	fleR, flbD	-1.6719		2.51828			0.17503	-0.197431	-0.551535				-0.0213555		0.285468			1.34938			0.603661					0.542473
YPO0713	fliE
YPO0714	fliF			1.05595		0.546295	0.0121677	0.138719	0.0590278	-0.0277608	-0.00200097	-0.453666	-0.297283	-0.451856	0.255902	-0.0829894	-0.206081	0.651325	-0.344864	-0.0793824		-0.097059	0.379883	0.0808959	0.583659	0.686519
YPO0715	fliG, fla	-0.103704		0.70106		0.543961	-0.146205	-0.287656	0.0196077	-0.0350651	-0.0397686	-0.403119	-0.237164	-0.0735453	0.221129	-0.081175	-0.250182	0.512533	0.0808244	-0.160699	0.224471		0.207143	0.201663	0.332902	0.987187
YPO0716	fliH			0.599297		0.557424	-0.110755	-0.252362	0.015205	0.0424865	-0.0740919	-0.261043	-0.216955	-0.176186	0.354228	-0.0541586	-0.283172	0.473029	0.30017	-0.00193763			0.597384	0.182867	-0.0732483	1.03565
YPO0717	fliI, fla, flaC	-0.0255807	-0.187874	1.26188		0.923821		-0.212979	0.0200782	-0.038509	0.44642	-0.651451	-0.317977	-0.0776902	0.357018	-0.152552	-0.216809	-0.147097	0.545924	0.049603		-0.412891	0.368064	-0.35373	-0.123853	1.19507
YPO0718	YPO0718														0.0980817
YPO0719	YPO0719
YPO0720	YPO0720
YPO0721	flgA			1.04676								-0.283612			0.416608		-0.022423	2.86973								0.909016
YPO0722	flgB, lfgB
YPO0723	flgC, lfgC
YPO0724	flgD, lfgD								-0.453617			-0.906109			0.498395
YPO0725	flgE, lfgE			1.96341			-0.0223066	-0.869209	-0.200917		0.11183	-0.708042	-0.170394		0.400631	-0.246913	-0.183297	0.171269		0.121559						2.71462
YPO0727	flgF	-1.22468	0.502892	0.522704	-0.619507	0.534471	0.150288	0.361014	-0.106679	0.754933	-0.0829612	0.139899	0.456568	0.189883	0.068693	-0.0975494	0.618811	0.869415	-1.15575	0.0157655	0.662436	-0.991709	1.02046	0.833788	0.143506	-0.983472
YPO0728	flgG								-0.0834054		-0.245962						-0.197566
YPO0729	flgH			-0.0310334								-0.454516	-0.0861102		0.267219										-0.362829	-1.14684
YPO0730	flgI			1.10457		1.36094	0.175412	-0.394527	-0.190042			-0.477494	-0.150829		0.291151	-0.18322	-0.065697	0.563104		-0.388395						0.284765
YPO0731	flgJ
YPO0732	flgK			1.08199			-0.633659	-1.24699	-0.0700823	0.032503	-0.044185	-0.406048	-0.0311248		0.0424864	-0.106533	-0.350005	-0.114767	0.525848	-0.0842896	0.157529		-0.550995			0.968442
YPO0733	flgL	1.22172		1.13148		0.284324	0.00585461	-0.439806	-0.337049	0.246809	-0.0145085	0.1441	0.184745	-0.21941	0.0586294	0.0683698	0.194262	-0.0580719		-0.215999	0.507693					-1.15898
YPO0734	YPO0734	1.03805		1.01608		0.0222245	-0.0259072	-0.18084	-1.01514			-0.0778798	0.278072	-0.190025	-0.0873735	-0.0736657	0.376805	0.13511	-0.224236	-0.373603	0.0920504				-0.532227	0.512328
YPO0735	YPO0735
YPO0736	YPO0736	0.867647		0.254963	1.89241		0.349474		0.0875323	-0.358167	-0.244158	-0.0321331	0.260767		0.143098	0.222175	1.30731	-2.33798	-0.568785	-1.0101	0.27708					0.801001
YPO0737	flaA1			0.606482			-0.0131518	-1.17368	-0.0716512		-0.0990777	-0.548564	-0.10748	0.325708	0.215382	-0.037122	0.23968	-0.990597		0.0834868					-0.490303	-0.223975
YPO0738	flaA2			0.00162709			-0.0455456	-1.31626	-0.0840547		-0.0753748	-0.78195	-0.0914458		0.214142	-0.384816	0.291964	-1.0402	-0.10427	0.00970486					-0.425834	0.485774
YPO0739	flaA3							-1.0548	-0.0738624		0.0865445	-0.603509	-0.186011	-0.282049	0.128322	0.00178962	0.26383			0.450839						0.936065
YPO0740	fliD						0.0899431	-0.254015	-0.429287			-0.0802025	-0.126983			-0.227278	0.233561	1.00376							-0.836692	1.12699
YPO0741	fliS, lafC
YPO0742	YPO0742
YPO0743	YPO0743			3.72546			-0.348663	-0.154648	0.0532015		-0.0251602	0.0459551	-0.393095		0.212538		0.0427911	0.328101								0.637947
YPO0744	YPO0744														0.267883
YPO0745	fliA, lafS			3.06444					0.0359269				-0.173455	-0.124688	-0.119876		-0.174469	0.783697								0.319271
YPO0746	motA	0.921188		2.1475		0.0672587	0.0400007	-0.157339	-0.081864	0.134792	-0.0284282	-0.114442	0.0609621	-0.1234	0.155033	-0.0884248	0.0476098	0.908682	-1.44978	0.202421	1.66308		-0.327325		0.072112	-0.210418
YPO0747	motB, lafU			1.98003		0.190832	-0.0125123	-0.448857	0.0442767	-0.220219	0.0932478	-0.130382	0.0347564	-0.142055	0.206796	-0.159567	0.132575	1.00259	-1.67198		1.07169		-0.214949			0.0460655
YPO0748	YPO0748						0.129711	0.33117	-0.00962262	0.108204	0.04371	0.108446	0.0265617	0.0317692	0.144342		0.156053	0.244272							0.370953	0.112938
YPO0749	YPO0749			1.71247			0.482165	-0.0515579	-0.484769	-0.673621		0.296083	-0.365694		-0.180916			0.830787			-0.034471					0.958458
YPO0750	YPO0750																	1.78264
YPO0751	YPO0751													-0.754474	0.0477716
YPO0752	pcpY, pcp, slyB						-0.144265	-0.134355	0.504869	-0.0920924		-0.205089	-0.422438	-0.618573	-0.126594	-0.172298	0.0661467	-0.0579269		0.115294	-0.254573		0.541434	-0.751132	-0.942682	0.962696
YPO0754	YPO0754													-0.395777
YPO0757	YPO0757	0.0775227	-2.0492	0.527414	1.08377	1.37183	-0.529387	0.124126	0.0593986	-1.39972	0.119076	-0.15263	-0.285073	-0.434168	-0.150971	0.178413	-2.20245	-0.7117	1.81914	0.515901	-0.872251	0.356608	-0.624061	0.00367785	2.04919	0.362192
YPO0758	YPO0758	0.348877		-0.108183		0.622608	0.0794468	0.243937	0.229104	0.0553604	-0.0418852	0.0204289	-0.21997	-0.267679	0.0386766	0.04243	0.263503	-0.247804	-0.392901	-0.165942	-0.121583			-0.452565	-0.310195	0.40543
YPO0759	YPO0759			0.668828			-0.64991		0.281609	0.185632		-0.15119	0.12108	0.300988	0.426208	0.114832	0.372477	0.434497							0.617992	0.084642
YPO0760	YPO0760						-0.100046	-0.0646471				0.85129			-0.0278381	-0.0453342	-0.125829	-0.628065		0.330089	0.5111					1.20736
YPO0761	YPO0761											0.272105	0.172089	0.0491306				1.90137	-0.566167							1.01526
YPO0762	YPO0762			0.816738			0.136076	-0.422335	-0.273012	0.227399	0.158968	-0.41513	-0.355083	0.000511204	0.41915	-0.194177	0.00601923	0.807164							0.11991	1.02928
YPO0764	YPO0764						-0.4834		0.427448			0.00353998			0.339036
YPO0765	YPO0765			2.01884		0.725682	-0.0628648	0.13684	-0.0290261	0.237872	0.0729314	-0.417259	-0.194258	-0.448559	0.351722	-0.187337	0.438915	1.40814	-0.775092	0.144486	0.0964853		0.770907		-0.354326	-0.559693
YPO0767	gntP	0.315635		0.787662		0.451834	-0.601186	0.0806825		-0.118728	0.0432312	-0.0917036	-0.317859	-0.112732	0.212878	0.277975	-0.071494	0.64956		0.196689	-0.219261	-1.44722	0.26208	2.41757	1.11053	1.03442
YPO0768	YPO0768
YPO0769	YPO0769			0.706345	1.97509	1.01	0.337907			0.639313	-0.0303542	0.774023	0.371104		-0.017411	0.0127144	0.594182	0.703927			0.0921084					0.39542
YPO0770	YPO0770	0.470184		1.59344		-0.306464	-0.1136	0.374184	-0.103455	0.222875	-0.136544	0.144099	0.0873324	-0.323807	-0.173238	-0.125189	0.393089	-0.45511	0.979914	0.616528	0.418558	-1.31902	-0.241235	0.915772	-0.43557	-1.09072
YPO0771	YPO0771	0.728926		0.675987		0.383346	0.133797	0.275355	-0.15685	0.339321	0.214352	-0.112348	0.0133262	0.00223938	0.125658	-0.219584	0.0154887	0.267389		0.173891	-0.0232178					1.4228
YPO0772	YPO0772	0.832792		0.603335			0.219676	0.377324	-0.0637543		0.0590487	-0.112032	0.399338	0.449902	0.270247	-0.405669	0.0941464	0.180502		0.529017						0.498345
YPO0773	YPO0773							0.352523	-0.0911696			0.063226	0.48578		0.133467											0.149417
YPO0774	YPO0774	0.0851336		0.729482		0.809113	-0.128835	0.240317	-0.0351907		0.0637211	-0.354883	0.282462	0.161223	0.346003	-0.141983	-0.117797	0.001016		0.09389	-0.78625		0.522447	0.234145	-0.174914	1.07964
YPO0775	YPO0775			0.977843			-0.137111	0.302849	0.0965532	-0.0321734	0.26761	-0.285758	0.054138	0.185266	0.395226	-0.110663	-0.165857	0.121673	-0.0496777	0.00605725		-0.354183	0.685037	0.23057	-0.297597	0.493499
YPO0776	YPO0776								-0.129725			-0.271106	0.636532	0.48732		0.0815558								0.284136	-0.015649	0.71455
YPO0777	YPO0777			0.653255		0.598762	0.0145589	0.0879081	0.0982083	0.0775984	-0.150159	-0.566633	0.0816422	0.62795	0.495141	0.0982887	-0.193448	0.190029	-0.0821282	-0.106326		-0.312393	0.379287	0.23126	-0.0379686	0.837497
YPO0778	YPO0778			0.887379		0.578921	-0.784985	0.365369	0.0592083	0.198059	-0.0414803	-0.175336	2.20279	2.82414	1.84861	1.13367	-0.170597	-0.00796956	0.647671	0.0903971		-0.462884	0.3997	0.388282	0.148566	0.427429
YPO0781	YPO0781			0.584351			-0.515428	0.237004							-0.0803533
YPO0782	YPO0782													0.073124
YPO0783	thyA	0.227971		-0.851953	-0.638484	-0.584795	-0.0941032	-0.251412	-0.0899283	-0.036168	-0.0636551	-0.10918	-0.101545	0.0841036	-0.19523	-0.0700875	0.170377	-1.25766	1.36382	-0.333405	-0.618078	0.44852	-0.651828	-0.395778	0.0829015	-0.169778
YPO0784	lgt, umpA	0.476097	0.704775	-0.778832		-0.462777	-0.105075	-0.226997	-0.233259	0.165901	-0.0296128	-0.0388468	-0.0826188	0.104039	0.0368733	0.0434817	-0.0281825	-0.721854		-0.458765	-0.073812			-0.142499		0.896179
YPO0785	ptsP	0.173306	0.314034	-0.41998	-0.411976	0.143139	-0.0124304	0.219422	-0.0610175	-0.143118	0.16868	-0.120206	0.272999	0.207099	-0.0219883	-0.0290975	-0.34457	-0.725136	0.921447	-0.430795	-0.336333	-0.0485631	0.00843673	-0.165359	0.239509	-0.076393
YPO0786	YPO0786	0.128202		-0.318444	-0.546956		0.018024	0.114765	0.0256637	0.00586031	0.0733922	0.153166	0.0546224	-0.113721	-0.338173	-0.0722201	0.344072	-0.268515	-0.644483	-0.390748	0.358729					1.026
YPO0787	YPO0787														-0.0691094
YPO0788	YPO0788
YPO0789	mutH, mutR, prv			-0.0437445			0.0145892	-0.0481719	0.100153		0.0178138	0.401779	-0.0941644		-0.0802683	-0.00135549	-0.0454042	0.749245			0.0893229					-0.0488336
YPO0790	tas	0.167111	-1.04536	-0.840016	0.223156	0.556374	-0.107829	-0.081695	0.123075	-0.868098	0.130091	-0.220098	-0.126507	-0.297571	-0.418777	-0.292022	-0.0710162	-1.74162	1.99391	0.515484	-0.255196	-0.166745	-0.374286	-0.162334	0.320508	1.53633
YPO0791	YPO0791						0.00488101	-0.39611				0.854434	-0.1311		-0.261827	-0.101319		0.645359			0.832688					0.437177
YPO0792	ygeD	-0.21138		0.539495		0.618572	-0.0707768	-0.144383	-0.390496	-0.961175	-0.020236	0.206264	-0.538257	-0.0293785	0.232383	-0.0909837	-0.0562201	0.880914	-0.409047	-0.198266	0.266121		-0.0743826			-0.171553
YPO0793	aas	-0.587806		0.742087		0.444299	-0.097261	-0.149781	-0.420634	-1.15922	-0.0210711	0.0938501	-0.161192	0.0295787	0.044646	-0.0532835	-0.105835	1.34415	-0.800518		0.0455025			0.24412	0.358715	1.11665
YPO0794	bisC	0.456431	0.369746	0.240054		0.0327474	-0.0868043	-0.0496256	-0.354854	-0.449145	-0.193375	0.00380492	-0.161786	0.0638939	-0.123993	0.0667162	-0.0541338	-0.363381	1.17327	-0.0141392	-0.0222024	-0.23814	-0.183034	-0.231053	0.263277	0.132991
YPO0795	galR			-0.0933263							-0.105818	0.253481	-0.354874					-0.60231								-0.361414
YPO0796	lysA	0.578753	-1.38739	0.17082	-0.834797	0.0312585	0.045309	-0.553809	0.244917	0.0709691	-0.160726	0.0179427	-0.210597	-0.61654	0.192791	-0.0387131	-0.584269	0.123452	2.02899	0.334183	-0.0863486	0.179318	0.0302066	-0.581156	-0.149392	2.53212
YPO0797	lysR	0.696508		0.476423	0.190808	0.262323	0.118692	-0.216111	0.0731258	0.156121	-0.120395	0.234074	-0.142327	-0.262965	0.274684	0.0806019	-0.265611	0.0441873			0.0181653					0.665514
YPO0798	YPO0798	0.257032		0.486015		0.37259	-0.16464	-0.177098	0.34757	-0.10622	-0.0966336	-0.517813	-0.378823	-0.354638	0.16552	-0.0222111	-0.0711877	1.45682	-1.41728	-0.220278	0.924246		0.149343		-0.303557	0.954665
YPO0799	YPO0799	0.798145	-0.40754	-0.252543	-1.05211	-0.216264	0.0715995	-0.174065	0.116627	0.176974	-0.0046077	0.18648	-0.20574	-0.207561	-0.276606	-0.0773608	0.327207	0.1953	-0.183323	0.107775	0.593317		0.00177157	-0.178247	-0.151825	1.19653
YPO0800	YPO0800	-1.51569	-0.707038	-0.214226	-0.557205	-0.209177	-0.148877	-0.0391332	-0.220818	-0.423031	-0.0350333	-0.0941639	0.159548	0.63665	-0.199476	-0.0126999	0.837736	-2.49929	1.48657	0.080302	-0.20061	-0.0489426		-0.0101651	0.518535	1.09189
YPO0801	YPO0801	-1.01691		0.510761			0.121476	-0.260219	-0.412509	-0.444247	-0.0755284	-0.189586	0.0531916	0.740155	-0.0898075	-0.41039	1.43943	-2.29083			-0.0680417					0.939271
YPO0802	cheD, tse			2.22949			0.0700898	-0.522585	-0.855104			0.0577945	0.011709		0.112828	-0.245056	0.430487	0.123725							-2.08632	1.07036
YPO0803	YPO0803
YPO0804	YPO0804						0.136211								0.0856165
YPO0805	YPO0805
YPO0806	YPO0806			0.41004			0.32282
YPO0807	YPO0807
YPO0808	gspL						1.30882								0.364542
YPO0809	gspK						1.33245
YPO0810	gspJ						1.29866								0.252501
YPO0811	gspI
YPO0812	gspH			2.12632			1.61243						0.376697					0.671198
YPO0813	gspG						1.52786											0.365625
YPO0814	gspF			3.00911			0.742229	0.389766			0.0386891	0.570229	0.293013	0.345398	0.261953	-0.185215	0.385363	0.937444		0.141174	0.672406					0.78753
YPO0815	gspE			3.33285		0.336126	0.65635	0.655687	-0.928774			0.00222203	0.287101		0.420441	-0.355354	0.503936	1.01932	-1.36607		0.919464					0.695991
YPO0816	gspD						0.573764	0.323263	-0.0789616	0.159524		-0.747967	0.455212		0.490624	-0.201764	0.0747784	0.0791992								0.746296
YPO0817	gspC
YPO0818	YPO0818													-0.18084
YPO0819	YPO0819	-2.5113	0.425653	-0.668862	-0.0134275	0.292412	0.442026	0.59347	0.291354	-0.64878	0.0686674	-0.0310288	-0.0367846	-0.231857	-0.104579	0.222482	-1.48522	-0.936888	1.49683	1.3287	-1.37777	-2.24265	0.0147431	2.38033	0.763734	-0.150726
YPO0820	YPO0820			0.0499226					-0.184999		-0.133762	0.0172435
YPO0821	YPO0821
YPO0822	YPO0822			0.872037		0.468376	-0.201653		0.552959		0.2573	-0.161545	-0.0608817	-0.90199	0.144044	-0.140917	0.31179	0.353542		0.131424	1.23814				0.482824	0.378532
YPO0823	YPO0823			1.58373		-0.0177722	-0.101743	-0.0987495	0.0379126	-0.168478	-0.0898961	-0.163195	-0.300719	-0.390168	0.121614	-0.0321293	0.349178	1.29493	-1.24235	0.155182	0.762591		-0.189021	-0.0174043	1.68631	1.06283
YPO0824	YPO0824			0.490351		0.189358	-0.216754	-0.134998	0.0590361	-0.0189091	-0.196831	-0.00711839	-0.236037	-0.171976	0.219474	-0.00365514	0.280869	0.628604		-0.0011752					0.26056	0.594065
YPO0829	YPO0829	0.0514775		0.794168		0.859976	-0.158026	-0.540727	0.0307668	0.284983	-0.0732996	-0.019275	-0.326901	-0.533505	0.190196	-0.263716	0.0908259	-0.0192491			0.00528918			0.188927	0.643848	0.576981
YPO0831	YPO0831	0.528809		0.107784			-0.217047	0.108453	0.0215589	-0.462583	0.151873	0.0684731	0.46074	-0.0123996	0.229584	0.599402	0.195833	0.146988	-1.60536	-0.0157226	0.27165		-0.370712		0.513109	-0.475528
YPO0832	agaZ			0.447723			-0.286108		0.648893		-0.153654	0.114236	0.00286697		0.260231	0.257161	-0.0501606	0.348858			0.169428					1.57702
YPO0833	YPO0833			0.663631							-0.0250298	0.0323573	-0.224225		0.143397	0.146885	-0.249657								-0.158189	0.836645
YPO0834	manX			0.201534					-0.243061			0.135975			0.227394
YPO0835	YPO0835			0.598302			-0.262407	-0.189932	-0.230442			-0.0593014	-0.00654213	0.0112274	0.0759853	-0.131519	-0.239368									0.688624
YPO0836	YPO0836	0.250597		0.223297		0.13609	-0.115807	-0.102285	0.0874799	0.0201906	-0.0847178	-0.165684	-0.181533	0.181995	0.197406	0.0299271	-0.197406	0.0977669	0.256092	-0.190017	-0.0709036		0.0875437	0.316961	-0.0435638	-0.207829
YPO0837	YPO0837
YPO0838	YPO0838			0.744003		0.794093	0.141934	-0.440377	0.0900504			-0.0088535	-0.3656		0.453858		0.25162								0.714605	0.874961
YPO0839	kduD2			1.61303								-0.429257					0.37626
YPO0840	YPO0840	0.360635		0.504192		0.614639	-0.188783	-0.0966303	0.160113		-0.159697	-0.328683	-0.323765		0.166306	-0.0894238	0.0832624	-0.0467043			0.0283391					1.06997
YPO0841	YPO0841			0.374822		0.423401	-0.262655	0.0322324	0.184033		-0.0931784	-0.207529	-0.186718	-0.216652	0.267555	-0.151424	-0.118211			-0.0117238	-0.195592					1.13941
YPO0842	YPO0842			1.26341			-0.0921626	-0.194086	-0.642425			0.00954015	-0.291245		0.217471	-0.116815	-0.232377								0.955393	0.844596
YPO0843	YPO0843			1.05599			0.0110581	-0.151961	-0.111543		0.0272184	-0.0735157	-0.286312		0.173955	-0.280966	0.00979197	0.0868911		0.300073					0.287952	0.227879
YPO0844	agaY, kba			1.28378
YPO0845	YPO0845			0.0238086			0.0850837		0.057293		0.005074	-0.692179	-0.204128	-0.465958	0.242629	-0.140557	0.169417	0.349607		-0.0320928		-0.00277425	0.439716	0.128984	-0.13156	-0.0433072
YPO0846	YPO0846			0.491387		0.715038	0.415495	0.15008	0.0913145			0.0942816	0.14975		0.0769751	-0.153211	0.0519112	0.366267								-0.88761
YPO0847	YPO0847						0.0333828	-0.318782	-0.406291			-0.0820604	-0.124008		0.32798	-0.124603	0.0584169									0.365562
YPO0848	YPO0848			0.815922		0.596819	-0.154985		0.122585		-0.166054	-0.0515941	0.135719		0.167817	0.0566161	-0.0487454	0.3996								2.58496
YPO0849	lacI	0.106442		-0.156657	1.07294	0.285452	0.16465	-0.19397	0.488332	0.0509002	-0.0565715	-0.0236264	0.0642034	-0.196819	-0.0177488	-0.0539099	0.174771	-1.40112	2.12992	0.35214	-0.339402				-0.152476	-0.410286
YPO0850	lamB, malB	-1.2505		1.19387			0.024718	0.33898	0.236213	0.0923344		-0.152366	-0.236789		0.1242	-0.0223999	-0.178038	0.584331		0.437806						0.112366
YPO0851	YPO0851
YPO0852	bgaB, pbg	-0.814361		1.18234		0.343188	0.440328	-0.125536	-0.00274914	-0.775961	-0.0947818	-0.0564343	-0.227182		0.232437	0.0446047	-0.300524	1.14039	-1.46066	-0.0544498			-0.607569	0.134638	0.122988	0.892531
YPO0853	YPO0853	-0.895951		0.564167			-0.0700258	0.305033	0.0897022	-0.606377	-0.0348595	0.116964	-0.135129	-0.231524	0.183535	0.226681	-0.360864	0.518201	-0.652331	0.16435	-0.405839		-0.273675	-0.227144	-0.274042	0.986172
YPO0854	YPO0854			1.60918								0.018022			0.202273	0.265161	-0.388322									1.53106
YPO0855	YPO0855	-0.707636		-0.022111		0.287742	-0.0429201	0.585737	0.27014	0.0896265		0.0879027	0.215139	-1.13706	0.0577051	0.363688	-0.509314	0.345619		0.49129						0.491086
YPO0856	YPO0856	-0.833571		-0.610868			-0.203761	0.508672	0.579945	-0.780035		0.0857565	0.0231183	-1.55037	-0.0108194	0.358632	-1.09248			0.410778	-0.139248			-0.139001	-0.39163	0.114627
YPO0857	YPO0857	-0.334727		0.12617			-0.289902		0.308242		0.0219201	-0.0550799	-0.257394	-0.41189	0.0695459	0.085065	-0.581003			0.412562	-0.490864				0.930691	0.405217
YPO0858	YPO0858	2.47325		0.287297			-0.511226	0.440373	-0.00555698		-0.10898	0.00753782	-0.215285	-0.428639	0.181164	-0.111633	-0.240978	-0.310319	0.899497	-0.0207556			0.806733	-0.738848		1.6918
YPO0859	YPO0859			0.905573			-0.34575					0.439489			0.127188			1.44321								-0.198836
YPO0860	YPO0860	1.17045		0.76677			-0.149498	-0.159477	-0.0345405		0.0382173		-0.0224181		0.058548	5.73328e-05	1.13747	-1.11179	-0.568041	0.3957		0.289378	-0.162451	1.26608	1.66137	0.260654
YPO0862	YPO0862						-1.60558							0.0103402				1.21014			2.10644
YPO0863	YPO0863	-0.185333		0.528212		0.809935	-0.445601	-0.0731274	-0.217644	-0.11169	0.0525764	-0.0719824	-0.424689	-0.309616	-0.15348	-0.0881489	-0.190338	0.862012	-0.36719	-0.241577			0.220654	0.00788823	0.552568	-0.0097157
YPO0864	YPO0864	0.171575		1.44418	3.43536	0.798951	0.544017	0.186202	-0.0760906		-0.0499009	0.0460121	-0.228151	-0.0815827	0.0578968	-0.0893481	-0.0126575	0.837171	-1.31934	-0.441864	0.459094		-0.013592		0.526455	0.990891
YPO0865	YPO0865			1.1085	2.33499		0.484587														0.70278
YPO0866	YPO0866	0.134728	0.280947	0.355849	0.627278	0.658051	0.00994258	0.00240627	0.0923433	-0.566086	0.0133459	-0.35511	-0.449003	-0.205541	-0.0446832	-0.0347486	0.0772125	0.631308	0.0348421	0.077948	0.530631	-0.435069	0.403091	0.458745	0.168287	1.1938
YPO0867	YPO0867			1.93411	2.26154		0.18644	0.163222				0.261088	0.398556		0.408997			-0.0752973								-0.713798
YPO0868	YPO0868													-0.296329
YPO0869	YPO0869	0.820121		0.0121344		0.282468	0.203953	0.0781532	0.862676	-0.0636704	-0.0536434	0.107022	-0.235816	-0.254741	0.288065	-0.3477	0.695491	-0.261138	-0.292165	-0.0255233	0.522157	-0.461535	0.231088	0.174391	-0.445407	0.275393
YPO0870	YPO0870	0.0453392	-0.572323	-0.339209	-0.53939	-0.182064	-0.0548561	0.118425	-0.0807372	0.40199	-0.0176959	-0.182126	-0.0359455	-0.0999615	0.103165	-0.0867087	0.339531	-0.979316	0.505728	0.146677	-0.130562	0.454432	-0.232096	-0.765598	0.278185	0.602268
YPO0871	YPO0871												0.567772		0.19728
YPO0872	YPO0872
YPO0873	YPO0873	0.131788		0.710703		0.396293	0.17659	0.0212183	-0.0934357	0.154602	0.02153	0.234911	-0.246487	-0.117349	-0.0132786	-0.325065	0.383706	-0.194458		-0.0633704	1.17668					0.153365
YPO0874	YPO0874	0.590723		1.22616		0.565363	0.049077	-0.0201746	-0.0617872	-0.0212122	-0.132353	-0.26506	-0.128575	-0.456722	0.0671742	-0.247082	0.022943	0.126277	0.205569	-0.0303473	0.586392	-0.226793	0.285751	0.0324621	-0.176046	1.01114
YPO0875	YPO0875			0.61304					0.0772803		0.201315	-0.56158	-0.0867012		0.0742278		0.411497	0.206623			1.21384					0.0799294
YPO0876	YPO0876
YPO0877	YPO0877
YPO0878	YPO0878
YPO0879	YPO0879													-0.431492							0.622298
YPO0880	YPO0880	-0.379343		0.356543		0.926924	-0.179883	-0.2446	-0.519871	-0.312534	0.132191	-0.526277	-0.30704	-0.14517	0.344608	-0.0403323	-0.067783	0.7955		-0.0543951			0.254004		-0.266344	0.925516
YPO0881	YPO0881	1.24565	-2.2859	1.52889	3.81283	0.73561	0.107285	-0.345495	0.245678	-0.0704941	-0.0471502	0.00206959	-0.381342	-0.107169	-0.0149458	-0.594939	1.52522	2.0367	-2.60131	0.324217	1.55348	-0.371267		0.478189	-0.27055	-0.231901
YPO0882	YPO0882	1.09484		1.57883	3.52123	0.6444	0.0866164	-0.795598	0.592243	0.341256	0.0749568	-0.126556	-0.380857	-0.115901		-0.640143	1.49932	1.7538	-2.76677		1.52195			0.767786		0.157212
YPO0883	YPO0883	-0.394247	0.266142	1.18542	1.25768	0.262373	-0.181518	-0.0573457	0.149704	-0.00761226	-0.0584398	-0.0189547	0.135067	0.068047	-0.0152889	0.0112502	-0.0769711	0.260707	0.107669	-0.0346504	0.56028	0.0560388	0.119961	0.234016	0.670643	0.140728
YPO0884	YPO0884						0.559754				0.10536	0.189483	0.00695456	-0.0773591		-0.361399		1.14475		-0.109799					0.543694	0.738341
YPO0888	lysS, herC, asuD	-0.428446	0.734553	-1.60648	-0.425656	-0.563967	0.020548	0.0246025	-0.493868	-0.020458	-0.00341514	-0.10817	-0.217739	0.0274079	0.0945705	-0.150972	-0.768565	-0.349499	0.0558992	-0.731533	-1.90752	0.474461	-0.323117	-0.945468	0.412371	0.595128
YPO0889	prfB, supK	-0.0278434	0.724787	-0.893671	-0.698885	-0.528979	-0.00605702	0.293394	-0.319218	0.348466	-0.0597743	0.0215703	0.0731982	-0.149264	-0.21104	0.191814	-0.40608	0.208103	-0.919575	-0.871213	-0.439736	0.272249	-0.61396	-0.648921	0.968008	-0.605466
YPO0890	recJ	0.219721	0.872319	-0.357281	-0.584816	0.338935	-0.0204432	0.247259	-0.115319	-0.0823715	-0.0245258	-0.0306714	0.00948073	-0.032815	-0.254759	0.276673	-0.458847	0.153717	-0.377097	-0.506269	0.212245		-0.0141944	-0.121856	0.575358	0.602271
YPO0891	dsbC	0.170417	0.452503	0.215971	-0.161401	0.309382	0.14913	0.310397	-0.0483211	-0.0105506	-0.026677	0.0365807	0.108762	-0.0225325	-0.156874	-0.0261136	0.0949982	-0.461457	-0.256903	-0.25776	0.396647	-0.067261	-0.32432	-0.0767171	0.919702	-0.596936
YPO0893	fldB	0.00474358		0.187676		0.0601388	0.111624	0.0700799	0.0551439	0.159855	-0.0196696	0.172024	-0.0167873	-0.008934	-0.0965151	-0.17066	0.519521	-0.124794		-0.188884	0.409772				-0.167667	0.455097
YPO0894	creD	1.02317	-1.32389	-1.09002	-0.042185	0.156928	0.192631	0.132259	0.000568528	-0.100723	-0.0729099	-0.103589	-0.0580634	0.0658741	-0.176788	-0.0837764	-0.026432	-0.948271	1.059	0.773918	-0.791663	-0.333843	-0.247461	0.451063	0.571138	0.351559
YPO0895	creC, phoM, sasS	0.33937	0.0914778	0.415565	-0.292649	0.32341	0.0621103	-0.117984	0.0436019	-0.0460626	-0.0321406	-0.212806	-0.0802929	0.0501364	-0.0729031	-0.122672	-0.0139882	0.358763	0.154661	-0.09676	0.517477		0.158956	0.223997	0.305778	0.136556
YPO0896	creB, blrA	0.214902		0.11072		-0.0736164	-0.118382	0.0979734	-0.309379	-0.0601188	0.0158936	0.103417	-0.153677	-0.0536632	0.0435729	-0.11612	-0.00299808	0.500074		-0.123767	-0.0806502			0.334483	0.396148	0.742639
YPO0896a	YPO0896a	0.0806838	-0.0417732	0.186213	-1.09715	-0.329131	0.0467603	0.100913	-0.224745	0.00708338	-0.102472	0.076957	0.159944	0.155404	-0.0117529	-0.0888076	0.0210829	0.209938	-0.135417	-0.263964	0.987489	-0.208968	-0.236645	0.227927	0.197174	0.0916218
YPO0897	YPO0897			0.181426				-0.432206	-0.00700252	0.167505	0.0184728	-0.046936	0.0209159	-0.148234	-0.336847	-0.189196	0.113918	-0.0770288	-0.0932106	-0.189483	0.313699				0.449217	-0.120412
YPO0898	YPO0898	-0.5082	-0.689204	-0.338949	-0.441509	-0.268536	0.17363	0.068643	0.119506	-0.047268	-0.105569	-0.016943	0.0441787	-0.0239431	-0.229208	0.121445	0.163485	-0.749193	0.279971	-0.0918537	-0.142955	0.147362	-0.15531	-0.21878	-0.0879153	0.415016
YPO0899	YPO0899	0.7947	1.12762	0.281614		0.0989304	0.057768	-0.289775	0.214283	0.557284	-0.234927	0.310182	-0.00310653	0.0610548	-0.0556479	-0.167868	1.60751	-0.476745		-0.0869445	1.31981			0.897401	0.754363	0.129376
YPO0900	YPO0900	0.39046	2.08794	1.01143	0.727031	0.338989	-0.0134493	0.283373	0.475617	0.545078	0.0818829	0.137618	-0.147405	0.205543	-0.0810238	-0.0946849	0.152849	0.456791	-0.771784		1.52865	-0.85015		0.753834	0.181897	0.311375
YPO0901	YPO0901	0.688683		0.309314		0.769826	0.521288	-0.218714		0.0328266		0.239958	-0.112404	-0.155549	0.19722	-0.132312	-0.00994661	0.876842		-0.0666935	0.731777			0.184555	0.467801	0.374544
YPO0902	YPO0902	0.76755		1.50759	2.86235	1.16287	1.22664	-0.519251	-0.0148449	-0.181118	-0.0479907	-0.311562	-0.134859	-0.174233	0.110064	-0.201222	0.658674	1.9072	-2.11525	-0.260449	1.70034	-0.353462	-0.0552345	0.347463	0.61834	0.219774
YPO0904	YPO0904	0.444599		-0.00978327	0.538535	0.605641	0.268023	-0.205866	-0.176986	-0.35781	0.0052628	0.0482499	-0.178017	-0.391445	-0.027729	-0.163239	0.486658	-0.188139	0.193441	0.165915	-0.208852		0.295934	0.40911	-0.0501636	0.576269
YPO0905	gcvP	-0.872959	0.513454	-2.03588	0.102399	-0.947344	-0.0125525	-0.380509	-0.39341	-0.976534	-0.0311509	-0.466113	-0.953192	-0.4214	-0.406846	-0.694464	-1.25085	-2.0673	1.93165	0.673079	-2.33449	0.46171	-0.363443	-0.364569	1.31467	-0.00500921
YPO0906	gcsH	-0.670994	0.364285	-1.64828	-0.413242	-1.01328	-0.0160179	-0.0145002	-0.241172	-0.564673	0.00619369	-0.258434	-0.508296	-0.474528	-0.432495	-0.535372	-0.668601	-0.609575	1.26959	0.37611	-0.688375	-0.14256	-0.205181	-0.059345	1.10326	-0.356429
YPO0907	gcvT	-0.864845	0.540344	-2.37781	-0.368949	-0.990699	0.336093	-0.0926152	-0.258401	-0.404779	-0.0219543	-0.205204	-0.20569	-0.139896	-0.805482	-0.169696	-1.11312	-1.0212	1.38203	0.0679831	-0.615793	0.241012	-0.398146	0.10149	2.05936	0.0976426
YPO0908	visC	0.392693	-0.44797	-0.723265	-0.556688	0.252098	-0.14906	-0.228462	-0.0862295	-0.054197	-0.086893	-0.0710615	0.138785	-0.019301	-0.0478764	-0.0142469	-0.168963	-0.573573	0.648205	-0.15297	-0.281225	-0.114263	-0.0426578	-0.00853859	0.408758	0.35509
YPO0909	ubiH	0.838518	-0.396354	-0.35098	-0.353231	0.593771	0.170106	-0.0306744	-0.101485	-0.355346	-0.0960216	0.0952939	-0.200858	0.158166	-0.140866	-0.0280028	0.236001	-0.897879	0.307545	-0.0391724	0.266637	-0.251565	-0.245654	0.0892023	0.497205	0.231679
YPO0910	pepP	0.476098	-0.221962	-0.329646	0.301058	0.650657	0.278463	0.0760978	0.0129807	-0.247594	-0.0557536	0.0753198	0.039842	-0.123296	-0.216014	-0.0231781	0.350668	-0.951675	0.289053	0.0118351	0.429926	0.0917704	-0.219172	0.168407	0.718898	-0.276322
YPO0911	YPO0911	-0.0041197	0.495162	-0.473409	0.567263	0.38541	0.355232	0.106363	-0.0297592	0.170928	0.0646592	0.131811	0.0295678	-0.137702	-0.551479	-0.143544	-0.15792	-0.231668	0.0554187	-0.105834	0.789692	-0.0366113	-0.151562	-0.0549511	0.264453	0.583722
YPO0912	YPO0912	0.223641		-0.753061	0.947559	-0.0404954	0.317303	0.205225	0.138531	0.232127	0.0862447	0.378386	-0.0917101	-0.197388	-0.156942	-0.259821	0.415772	0.342499	-0.685121	-0.0562023	0.462824					0.434557
YPO0913	YPO0913	0.301922	0.0623094	-1.56138	0.788034	0.332268	0.0561478	0.0695334	0.139943	0.212525	0.0291655	0.0626369	-0.152595	-0.208281	-0.186414	-0.123532	-0.244887	-0.374881	0.516878	0.131499	0.0124437	-0.272928	0.428686	0.113437	-0.123632	0.196246
YPO0914	serA	1.85586	-0.55413	-1.03842	-0.123324	-0.573801	-0.255504	-0.161722	-0.73146	-1.39163	0.209627	-0.499035	-0.389605	-0.120216	-0.621631	-0.383185	-0.100226	-1.25845	1.6846	0.911303	-0.208228	-0.270495	-0.623527	-1.35692	-1.32921	1.08532
YPO0915	rpiA	-1.16224	0.681301	-0.32373	-0.501668	-0.106633	-0.214737	0.183495	0.0566265	-0.160743	-0.107082	0.292079	-0.0422645	-0.0616692	-0.332002	0.0482069	0.511802	-0.172898	-0.762249	-0.205755	-0.263196	0.181372	-0.146244	-0.192047	0.682013	0.764289
YPO0916	iciA	-0.214209		0.0990873	-0.607827	0.452269	-0.235888	-0.103822	-0.00298265	-0.283236	-0.10835	-0.0852282	-0.0242411	-0.215342	-0.213372	-0.0137432	0.0889991	-0.680904	0.228262	-0.248845	0.751576	-0.0387977	-0.251963	0.101153	0.497644	1.1513
YPO0917	yggE	-0.420096	-0.662856	0.349467	-0.479837	0.435673	-0.00989862	-0.181791	-0.0635194	-0.181708	-0.107468	-0.229951	0.170575	0.0436618	-0.224365	-0.0938842	1.15317	-2.37324	1.55752	1.09828	0.516068	-1.44187	-0.397845	1.09746	0.246321	-0.644801
YPO0918	yggA			0.244677		0.241184	0.0373578	-0.14644	-0.119756		-0.047885	-0.0152264	-0.126349	0.186205	0.138026	-0.057398	0.0470928	0.0621516	-0.654486	-0.0755192	0.112132	-0.246968	0.593615		-0.233816	0.879097
YPO0919	YPO0919	-0.685357	-0.444672	-0.263671	-0.416409	0.0165406	0.15093	-0.0221713	-0.121215	-0.234224	-0.186172	0.189666	0.191994	0.171856	-0.127479	-0.00189121	0.421025	0.65439	-0.838031	-0.341246	0.628596	-0.0160531	-0.328244	-0.134592	0.272182	0.28994
YPO0920	fbaA, fba, fda	-0.546037	-0.526498	-0.364615	-0.0613314	0.0427931	0.0594582	0.39067	0.00255582	-0.319953	-0.0485704	-0.176083	0.115907	-0.0259264	-0.16984	-0.002129	0.353929	-1.7592	1.17956	0.662794	-1.0866	-0.487524	-0.262192	0.35634	0.537968	0.676673
YPO0921	pgk	-0.318153	-0.507826	0.236721	0.11054	0.125066	0.0562009	0.185066	0.0553408	0.0364583	-0.0374501	-0.0222348	0.138041	-0.0575246	0.0406792	0.0256609	0.458314	-1.15726	-0.161017	0.173879	-0.361538	-0.225538	-0.0817023	0.513146	0.667794	-0.266747
YPO0922	epd, gapB	0.176637	0.500979	0.0203789	-0.235746	0.728189	-0.206464	0.237907	0.107356	0.0861896	-0.0402983	0.0626642	0.06633	-0.139906	-0.192066	0.0280548	0.445551	0.640898	-1.09991	-0.0120826	1.02875	-0.355492	0.285053	0.290715	0.358719	0.188757
YPO0926	tktA, tkt	-0.681107	-0.651074	-1.58037	-0.00737385	-0.689336	0.0226788	0.0352671	0.229083	-0.36925	-0.064211	-0.0866475	-0.125236	0.0276898	-0.0106865	0.0323886	0.0580165	-2.86394	0.761621	0.292045	-1.15355	0.174997	-0.732576	-0.458921	0.0439761	-0.125691
YPO0927	YPO0927	-0.360747	-0.482869	0.07583	-0.534761	-0.515705	0.00505277	0.102336	-0.10549	0.0131096	-0.0769728	-0.081133	-0.108969	-0.0644838	-0.138665	-0.136371	0.498596	-0.962936	-0.512386	-0.0315532	0.200304		-0.203101		-0.37171	-0.738409
YPO0928	YPO0928	-0.240504	-0.614038	0.442445	0.0365631	0.0600316	0.132945	-0.136624	0.116961	0.0248825	-0.106612	-0.408407	-0.0558984	0.112942	0.212263	-0.102072	0.145326	-0.589857	0.522994	-0.0219084	-0.00952587	-0.685194	0.255139	0.203953	0.0854554	0.600863
YPO0929	speA	-1.38433	0.132798	-0.960255	-0.169878	-1.61499	0.168082	-0.846623	-0.282153	-0.414184	0.0759049	-0.228514	-0.301247	-0.202788	-0.34339	-0.380304	-1.87209	-0.430252	1.86303	0.106225	-0.360648	0.0140781	-1.59586	-0.844542	-0.356801	1.15158
YPO0931	metK	-0.891194	-0.629512	-1.5754	-0.328543	0.541372	-0.475187	-0.327966	-0.254694	0.818022	0.122873	-0.371513	0.0645748	-0.0170275	-0.164792	-0.12319	-2.42451	1.77674	-0.545728	0.0282852	-0.769989	-0.534795	-0.737719	-1.16374	-1.61752	0.204493
YPO0932	YPO0932	0.298088	0.187336	-0.281064	-0.267618	0.133879	-0.191826	-0.0291316	-0.0862033	0.22904	0.11731	0.0349208	-0.192622	-0.189998	-0.0481709	-0.0654613	-0.330074	-0.078633	0.0339212	0.0100677	0.921034		-0.131395	0.0292011	-0.34538	-0.000525565
YPO0933	endA, nucM	0.206678		0.0405197	-0.725296	-0.284082	-0.173249	-0.145274	-0.215618	0.171413	-0.00343476	0.0626168	-0.0926062	-0.113785	-0.157017	-0.0519668	-0.245077	0.481699	-1.03606	-0.44581	1.15734	-0.0957065	-0.0279268	0.0159691	-0.0560992	0.92843
YPO0934	YPO0934	-0.5257	1.1344	0.145284	-0.397244	0.0955374	0.386679	-0.21164	-0.200443	-0.0355469	0.0451226	0.0176216	-0.0626715	-0.205283	-0.0336611	0.0305264	-0.221287	1.64144	-2.57497	-0.835375	0.678837	0.322223	-0.182657	-0.437223	0.42042	0.454014
YPO0935	gshB, gsh-II	-0.725108	1.02505	-0.824146	-0.671328	-0.605333	-0.00961132	-0.0740123	-0.305683	-0.459741	-0.100674	-0.100059	-0.237923	0.000712295	-0.00154544	0.0341977	-0.149586	-1.46861	1.20642	-0.32292	-0.54602	0.225124	-0.129755	-0.444898	0.169864	0.205591
YPO0936	YPO0936	-0.217698	1.01716	-0.437118	-0.767569	-0.166213	0.101269	0.343851	-0.293951	0.288063	-0.100191	0.121892	-0.012421	-0.110361	-0.0609818	-0.0272484	-0.464353	-0.517454	0.528724	-0.491491	0.511409	0.168146	-0.132903	-0.551785	0.284207	1.08161
YPO0937	YPO0937	-0.304782	1.10661	-0.506205		-0.247823	0.0607381	0.244245	0.0259439	-0.380565	0.0728283	0.0140418	-0.439618	0.00361237	-0.160298	0.0569833	-1.1274	-1.56697	1.38488	-0.05443	-0.785654	0.340541	-0.0875379	-0.00970521	0.423608	-0.389097
YPO0938	YPO0938	-0.682423	0.0385853	-0.150916	-0.144489	-0.0727452	0.024965	0.32256	-0.0776306	-0.161962	-0.0861097	0.0149867	0.233481	-0.264842	0.0532286	0.0170809	-0.474612	-1.40384	0.418564	0.176531	-0.507087	-0.0811059	-0.519464	-0.162293	0.138945	0.240416
YPO0939	YPO0939	-0.825784	-0.113161	-0.237662	-0.297207	-0.0600524	-0.0363233	0.192602	-0.0309138	-0.433182	-0.131641	0.106384	0.116995	-0.0633354	0.104333	0.25929	-0.293646	-1.48289	0.764554	0.294091	-1.19891	-0.0513774	-0.376754	-0.289208	-0.193852	0.141286
YPO0940	YPO0940	-0.311439	0.752518	0.575417		0.591137	-0.180482	-0.0530031	-8.2333e-05	0.0161516	0.139793	0.0466463	0.108868	-0.183787	-0.257422	-0.203084	0.0969292	0.56805	-0.0455101	0.0430109	0.773504	-0.0844686	0.481251	0.120301	0.349483	-0.00337189
YPO0941	YPO0941						0.137957	0.0127332	-0.321627	0.187381	-0.0244469	0.307098	0.072702	0.179065	0.0651433	-0.0450875	0.1112	0.432155	-1.10114	-0.547539	0.984528	0.497509	-0.118555	-0.0718364	0.232515	0.221236
YPO0942	proC	0.224846	-0.501347	0.00383144	-0.873696	-0.369097	0.105648	0.0637438	-0.0998569	-0.237596	-0.01351	-0.0613293	0.0888041	0.0784888	-0.264312	-0.0708472	-0.0872205	-0.0722677	-0.256559	-0.368127	0.889721	0.843334	-0.391774	-0.464396	0.303896	-0.261842
YPO0943	yggT	0.255442	-0.0941759	-0.233754	-0.734237	-0.616807	0.0239329	-0.0217702	-0.17286	0.0994757	-0.0240929	0.181241	0.147502	0.114083	-0.172569	0.0833895	-0.0201911	-0.239021	-0.1233	-0.318818	0.985403		-0.389457	-0.878115	-0.0173455	0.961858
YPO0944	YPO0944	0.202018		-0.151292		-0.316396		0.190372				0.360476		-0.138572	-0.0918361					-0.465358	1.00687					1.2013
YPO0945	YPO0945	-0.0662509	0.791958	-0.112384	-0.765102	-0.285339	0.0634966	-0.111934	-0.182854	0.0466646	0.0371836	-0.0339077	-0.0476196	-0.0645433	0.0029262	-0.0337831	-0.467927	0.132101	0.553287	-0.413755	0.59507	0.137914	-0.226077	-0.214867	-0.0376642	0.276873
YPO0946	YPO0946	-0.198067	0.653623	0.0988812	-0.696915	-0.310218	0.0422533	0.0675142	-0.0433344	-0.107631	0.196913	-0.19585	-0.0318678	-0.369878	0.0573441	-0.0026832	-0.869914	0.4907	1.22998	-0.525699	-0.250201	0.45461	-0.253825	-0.201681	0.40775	1.14308
YPO0947	YPO0947			1.28253		0.676021	0.151165	0.804113	-0.0592816	0.1058	-0.0534793	-0.0346685	-0.152172	-0.00181282	0.317718	-0.251486	0.186414	1.57691	-1.69367	-0.0243923					-0.24397	0.554889
YPO0948	YPO0948	-0.0980634	-0.753893	-0.379242	-0.367854	-0.625302	0.0818832	-0.0273688	0.00253714	-0.211893	-0.107426	0.173506	0.211473	0.020633	-0.304876	-0.0456843	-0.038066	0.107086	-0.33378	0.057676	1.06863	0.975425	-0.333808	-0.592867	0.266819	-0.521824
YPO0949	YPO0949	-0.00204185	0.282134	0.652909	-0.0801389	-0.0604458	0.18544	-0.0130833	-0.224473	-0.0405395	0.0196108	-0.255932	-0.144185	0.0126981	-0.0384507	-0.109593	-0.249647	0.960091	-1.02239	-0.307171	0.496707		-0.0514964	-0.334016	-0.005121	-0.802453
YPO0950	YPO0950	-0.435759	0.555298	0.106643	-0.605826	-0.929017	0.221101	-0.0335871	-0.191594	-0.0134697	-0.00478623	-0.149316	0.103779	-0.0594581	0.0141783	-0.0125131	0.585306	0.0644236	-0.97414	-0.704993	-0.139116	0.131713	-0.312981	-0.56611	-0.0878692	0.69244
YPO0951	YPO0951	-0.208394	0.278891	0.108023	-0.94656	-0.600837	0.105703	-0.138509	0.00199261	0.360316	-0.0723256	0.08151	0.0569518	-0.0601406	-0.244532	-0.0141313	0.0720222	0.922279	-1.77207	-0.757235	0.353342	0.302954	-0.364305	-0.804891	0.0528535	0.998108
YPO0952	mutY, mutB	-0.314549	-0.254648	-0.164701	-0.906166	-0.659869	-0.0067842	0.14887	-0.0475054	0.0728525	0.0851171	-0.0711856	0.0808885	-0.282872	-0.14029	-0.194529	-0.52705	-0.960525	1.19317	-0.516766	0.427666	0.682684	-0.504613	-0.50262	0.473861	0.848324
YPO0953	YPO0953	-0.155844	-0.717242	-0.297515	-0.845582	-0.21056	-0.0486556	-0.0664025	-0.399961	0.116244	-0.0803817	0.00949013	0.0466628	0.198818	-0.438046	-0.102134	-0.109298	-1.59103	1.43255	0.187839	0.378516			-0.27659	0.686776	0.808836
YPO0954	mltC	-0.192916	-0.310713	-0.334804	-0.954121	-0.189945	-0.24161	0.208356	-0.288433	-0.108041	0.133418	0.249465	0.156194	-0.0188513	-0.31647	-0.0988275	-0.358798	0.0044185	0.414154	-0.0803028	0.185701	0.488682	-0.278533	-0.478808	0.684697	0.25348
YPO0955	YPO0955	-0.557961		0.235096	-0.188566	-0.27692	-0.0825696	0.0846631	-0.181815	-0.019607	0.0500867	-0.543779	0.209093	0.0225792	0.481643	0.0114428	-0.422581	0.022958	0.0628067	-0.143547	-0.392944	-0.0149431	0.250628	-0.0771695	-0.107887	0.644196
YPO0956	YPO0956	0.51298	-0.867031	-0.42704	-0.749734	-0.713459	-0.336436	-0.198384	-0.163875	0.358512	0.151753	-0.322761	0.472518	0.405693	1.48731	0.0839373	-0.316749	0.966037	-0.0605837	-0.464286	-1.35305	-0.239266	0.0282676	0.546955	0.988843	0.262131
YPO0957	YPO0957	0.359379		0.584756		0.0296559	-1.13985	-0.025241	-0.0709755		-0.098057	-0.451993	-0.0651023	0.397425	0.273933	-0.00870171	0.0758261	0.440788	0.0544983	0.181292	-0.324101	-0.213433	0.144456	1.06149	1.01454	-0.264417
YPO0958	mglA, rbsA	0.0877704	-0.664962	-0.0772711		0.481229	-0.930407	0.297637	0.196284	-0.0362893	0.120782	-0.636516	-0.108168	-1.32243	-0.0791895	-0.0511464	-0.100609	0.277749	-0.426018	0.104573	-0.00197371	-0.63739	0.431328	1.28664	0.334532	0.610888
YPO0959	YPO0959	-0.129807	-0.749838	-0.695021	0.837726	0.905052	-0.684416	0.280835	0.244444	-0.251612	0.12404	-0.783214	-0.637439	-1.27111	-0.101659	-0.180715	-0.0865073	-0.317353	-0.147298	0.0026985	-0.272998	-0.0736964	0.399181	1.01028	0.208756	0.709253
YPO0960	speC	0.480337		0.748113	-0.239763	-0.816524	-0.247454	-0.310783	-0.194935	-0.249963	-0.079631	-0.596145	-0.200635	-0.263346	-0.0174082	-0.175835	0.360951	-0.212251	1.27287	0.626983	0.339606		-0.878412	-0.993322	-0.40518	0.961429
YPO0962	YPO0962	0.178813		1.12177	2.0108	0.447923	0.302586	0.0160934	-0.0866641	0.404887	-0.0197614	-0.0470936	0.0078066	-0.1429	0.354991	-0.136495	0.115595	1.1854	-0.880046	0.0285086	0.301865		0.555207	0.0580073		0.950661
YPO0965	YPO0965						0.528259		-0.43474					-0.268469			-0.0179357	0.791421								1.21972
YPO0966	YPO0966	0.17202		1.60701		0.571972	0.401265	0.0873234	-0.123901	0.23275	-0.0745605	-0.107114	-0.0330176	-0.245119	0.158551	-0.121989	0.307477	0.31626	-0.548263	0.130031	0.705822	-0.515138	0.0875632	0.348926	-0.0925285	0.642868
YPO0967	YPO0967	0.0456115		1.84931	2.24586	1.2156	0.382565	-0.0411017	-0.299919	0.24617	-0.0272424	-0.237207	-0.026504	-0.0482893	0.450071	-0.110541	0.248292	1.36701	-1.18081	-0.0106556	0.729216	-0.14538	0.604932	-0.0235088	-0.586454	0.753602
YPO0968a	YPO0968a																	0.77801			1.07
YPO0969	YPO0969	0.243599	-0.631697	1.06563		-0.0346484	0.346985	0.325724	0.148211	0.572306	0.0485321	0.189252	0.484975	-0.167515	0.15634	0.00346772	0.315311	-0.448387	0.436882	0.642785	0.273691	-0.902253	0.260067	0.47103	-0.546512	-0.120062
YPO0970	YPO0970	-0.307915	-0.183917	1.15163	0.61407	0.527209	0.0722008	-0.0252184	-0.329179	0.0825272	-0.0971852	-0.766453	-0.221292	0.0445386	0.479959	-0.178091	0.0192101	-0.196281	-0.301054	-0.0807031	-0.111618	0.133555	0.565117	-0.0815643	-0.403683	0.349186
YPO0971	clpB3	0.188611		0.880535		0.879579	-0.584165	0.145799	0.105018	-0.133823	-0.033232	-0.450971	-0.172571	-0.459831	0.40988	-0.247561	0.0521237	0.131946	-0.345204	-0.0955046	-0.0439869	0.0886095	0.432976	-0.094191	0.397228	0.395328
YPO0973	YPO0973	-0.426179		0.538765		0.269975	-0.257526	-0.144467	-0.0223155		0.139173	-0.499959	-0.175546	0.0883293	0.467058	-0.148244	-0.0154052	0.298531	-0.410193	-0.110297	0.150357		0.459579	0.0305516	-0.0346039	0.833369
YPO0976	YPO0976	-0.422386	0.751232			0.212899	-0.522823			0.144621	-0.0130272	-0.667439		0.0151908	0.699873	-0.215083	-0.347412	0.205922	-0.188374	-0.248496	-0.633682		0.45435		-0.0896176	1.21048
YPO0980	YPO0980														0.289234	-0.253712
YPO0982	YPO0982			0.685048					-0.255759			-0.0797989	0.0588167		-0.072628		0.836571	0.947151								1.03273
YPO0983	YPO0983			1.40637			0.0940882		-0.807444			-0.265623	0.152194		0.507035		-0.18984									0.498844
YPO0984	yspI	-1.30232	1.52684	-0.325594	1.19177	0.231217	0.201601	0.721152	-0.126331	0.372632	0.178696	0.483142	0.968651	0.607212	0.0268947	0.286237	-0.350941	0.464448	0.454498	-0.384426	0.833391					0.323377
YPO0985	yspR	-1.14724		1.10584			0.218103	0.519345	-0.166497	0.561369	0.14962	0.602093	0.957123		-0.00410787		0.0608095	1.32272			1.14199					-0.374903
YPO0986	YPO0986	-0.251586	-1.16467	0.682668	0.546751	0.790947	0.390312	0.387734	0.252375	-0.350309	-0.0611158	0.115116	0.296388	0.194208	0.212563	0.0988024	0.317425	-1.28644	0.940738	0.460929	0.286778	-0.263189	-0.035391	0.498043	0.142902	-0.629055
YPO0987	YPO0987			2.67496			-0.432067	-0.502757	0.0395937	-1.29848	-0.0709385	-0.491745	-0.755673		0.507058	0.366462	0.885393	-1.2671		-0.320477						0.802269
YPO0988	YPO0988		1.38609	0.139333	2.55072	0.71535	-0.751349	-0.651682	0.160894	0.31331	-0.22457	-0.795023	0.822954	2.57025	1.82484	1.96994	-0.198461	0.0358735		0.193963		-0.99387	0.405941		-0.127898	0.956139
YPO0989	iucA			1.63573			-0.350574	-0.677661			0.257869	-0.556308	0.776035	3.11737	1.2562	1.49985	-0.309739	0.668829		0.092597						1.22529
YPO0991	iucB								-1.10007			-0.530526	-0.849151		0.48459
YPO0992	iucC			1.4167		1.50377	0.124327	0.060767	0.0931092	0.265822	0.23087	-0.398981	-0.190938		0.508533	-0.467689	-0.156254	0.0820719		-0.366552			0.766649			0.757879
YPO0993	iucD			1.26109		0.572928	0.206606	-0.120235	-0.0518959	0.0564676	0.134152	-0.264816	-0.110468	-0.128044	0.388836	-0.141797	-0.131065	-0.0630533		-0.085956	0.442904		0.111727	0.158386	0.493473	0.573117
YPO0994	iutA	-0.540874	0.977665	0.81278		0.557003	-0.19576	-0.211874	-0.244092	-0.182803	-0.0115299	-0.267594	-0.284206	-0.0905091	0.355155	-0.142981	-0.254228	0.264029	-0.514559		-0.361675	0.26939	0.329661		-0.341453	1.06411
YPO0995	YPO0995	-0.0713751	-1.60882	-0.0164644	0.273657	1.14056	-0.798745	0.325796	-0.0587663	-0.877803	0.0834229	-0.0561061	-0.0776169	-0.31546	-0.110157	0.22406	-1.51144	0.20712	1.16771	0.594387	-0.895299	-0.190131	-0.735539	-0.0796214	1.3512	-1.72234
YPO0998	YPO0998	0.332991	-1.61668	-0.9046	-0.572539	1.42496	-0.123087	0.600454	0.225387	0.105225	-0.16618	-0.507997	-0.297154	-0.249122	0.235624	0.0892044	-0.462643	-0.485041	0.295402	-0.0310435	-0.589917	-0.0959928	0.159702	-0.114087	-0.00182413	0.677766
YPO0999	YPO0999					0.821321	0.018506	-0.36677	0.14847		-0.0145166	-0.0385872	-0.289164	-0.329088	0.0812462	-0.0971492	-0.103858	-0.0184847	-0.494509	-0.13752	0.380387		0.0916509		-0.0358028	0.0731523
YPO1000	YPO1000	0.308299	0.808515	0.0302911	-0.499934	-0.0571724	-0.105338	0.0308358	-0.0588355		0.0120243	-0.183889	0.0219842		0.0884782	0.0558137	0.269192	0.0100647	-0.262032	-0.273282	0.133758		0.119317	0.412616	0.593116	0.687468
YPO1001	YPO1001	0.444232	0.636384	0.794236	-0.22602	-0.094795	-0.244805	-0.113563	-0.0491747	0.019697	0.0326992	-0.00639487	0.00193594	0.107136	0.284851	-0.255669	0.260623	-0.0445965	-0.303781	-0.185905	0.187517	-0.243069	0.304482	0.114589	0.255708	-0.271693
YPO1002	YPO1002						-0.0612785		0.195312		0.122564	-0.101732	0.164383	0.45848	0.54127	-0.0198505	0.255171	0.155304								1.30267
YPO1003	YPO1003	-0.433981	0.274789	1.17983	-1.0292	-0.670516	0.175668	0.191403	1.41603	-0.571906	0.422147	9.13129e-05	0.0534477	-0.257039	1.60954	5.10473	1.70112	-0.296094	-0.847262	0.0596495	0.819785			-0.319	-0.136564	1.09619
YPO1004	yapH	-0.0833909	0.474005	1.26988	-0.154078	0.327132	-0.402429	-0.235358	0.117692	-0.201653	-0.081065	-0.180425	-0.389722	-0.242664	0.200538	-0.0498906	-0.208823	1.77982	0.0585716	-0.100938	-0.190136	-0.0856468	0.137061	-0.315956	-0.00467312	0.0206443
YPO1005	YPO1005	0.0830372	-1.12915	-0.0681151	-0.0427726	0.061508	-0.25462	-0.0230389	0.160611	0.0815489	-0.0916057	-0.0039629	0.0542829	-0.229906	-0.0313756	-0.113952	0.241545	-0.912941	0.599426	0.544222	-0.16322	-1.2109	0.165839	0.683868	-0.393802	0.348676
YPO1006	YPO1006	0.137396	-0.697859	-0.292412	-0.147894	-0.0410377	-0.185161	-0.187706	0.0774939	0.108976	-0.0559527	0.0280734	-0.139536	-0.0595527	0.0985752	-0.130197	0.439684	-0.403768	-0.236421	0.340075	0.270315	-0.683586	0.268859	0.388634	-0.332402	0.537763
YPO1007	YPO1007	0.130054	-1.1866	-0.0207305	-0.0888119	0.145871	-0.256305	0.00525412	0.219503	-0.00603805	-0.121094	0.0806217	-0.0414336	-0.117459	0.084549	-0.105226	0.224185	-0.80363	0.546006	0.550272	0.00156622	-1.22873	0.13742	0.573769	-0.358624	1.59618
YPO1008	YPO1008	0.251003		0.46422		0.118217	-0.238081	0.0041055	-0.262487	-0.298085	-0.143865	-0.130646	0.0221491	-0.0364895	0.104651	-0.171963	-0.0487805	0.42041	0.338214	0.0326199	0.769675		0.172034	-0.207421	-0.572477	0.401502
YPO1009	YPO1009	-0.421364	0.254034	0.316776	-0.104225	-0.167375	-0.370205	-0.331913	-0.147259	-0.742781	0.0024897	0.0720343	-0.116655	-0.242427	0.559649	-0.0254372	0.044508	0.282673	0.14253	-0.195242	0.0357962		-0.324627		0.0153065	0.932417
YPO1011	YPO1011			3.64172	2.22255	0.536718	-1.39749	-0.38194	0.00022348		0.104333	-0.0941595	7.08708	5.63374	4.03898	2.79118	-0.163264	0.230744		-0.0405005						1.67719
YPO1012	YPO1012	0.514082	-0.556427	1.93093	-0.414618	0.348434	-0.93944	0.349482	-0.047005	0.194553	-0.043893	-0.559853	2.63314	3.17387	1.81216	0.713822	-0.0425871	0.0940512	0.212015	0.0503782	0.543808	-0.505528	0.343175	0.206284	-0.250226	0.251275
YPO1014a	YPO1014a								0.896625				0.461193
YPO1015	YPO1015	-0.431061				0.553901	-0.5584	0.129004	-0.0742442		-0.107311	0.305747	0.519319	-0.344224	-0.37434	0.306377	-0.274039	0.268544	-0.415107	-0.245306	0.202108		0.530197	-0.630426	1.52814	-0.70777
YPO1016	YPO1016			0.229477			-0.346135	0.180586	0.0299513	0.0174509	0.060494	0.245545	0.384208	-0.149345	-0.227224	0.0944214	8.64889e-05	-0.127373	0.0297553	-0.0839397			0.463224	-0.222273	1.25166	0.434955
YPO1017	YPO1017	0.0562536	1.1656		0.400423	0.778967	-0.0692667	0.179929	0.601267		0.221344	0.78006	0.116131	0.0484494	-0.117738	-0.167985	0.165949	-0.30842		-0.233377	0.531567			0.050689	0.0362852	0.40794
YPO1018	recC	0.365589	0.395174	-0.39371	0.150841	0.875398	-0.162872	0.0515674	-0.045038	-0.432573	-0.124443	0.0257165	-0.0625884	0.258301	-0.13931	-0.0207042	0.259764	-1.97899	2.12045	0.101399	-1.12876	-0.128752	-0.193227	0.33602	1.24004	0.853257
YPO1019	ptrA, ptr	0.390399	-1.04757	-0.886855	-0.0998309	-0.18345	-0.543483	-0.273893	0.086437	-0.532578	0.0695394	-0.41737	0.139446	0.723698	-0.239164	-0.130729	-0.658427	-3.31259	3.53361	1.2326	-2.21891	-0.0533696	-0.993268	0.790905	0.329701	1.20075
YPO1020	recB, rorA	0.293737	0.0675182	-1.24951	-0.500261	0.172207	-0.447742	-0.165838	0.0302297	-0.214336	0.0498463	-0.299079	-0.0718889	0.742997	-0.120053	-0.0117792	-0.832732	-1.13015	2.17695	0.533535	-1.65201	-0.474658	-0.35582	0.582173	0.338783	0.0371779
YPO1021	recD	0.323447	0.301662	0.434343	-0.339501	-0.0441542	-0.306852	-0.0999082	-0.0185186	-0.116812	-0.0311105	-0.284444	-0.185512	0.380398	0.115133	-0.123638	-0.632954	-0.510636	1.53841	0.261187	-1.37888	-0.276936	0.0659134	0.740249	0.415331	0.392342
YPO1022	argA	1.01218	-0.652665	0.508555	0.0818249	0.177897	0.019495	0.23227	-0.0463127	-0.139502	-0.230875	0.0210369	-0.0118446	0.391058	0.0599757	-0.098645	0.448491	-0.0896968	0.538686	0.00303737	0.641111	-0.648833	0.15197	0.422444	-0.0602125	0.0266336
YPO1023	YPO1023	0.416149	-0.640169	-0.0659999	-0.425041	0.63431		0.333697		-0.159187	0.118469	0.38022	0.212689	0.100488	-0.350363	-0.0915263	-1.26922			-0.142001	0.671192				0.169652	-1.25705
YPO1025	YPO1025	0.502057						0.288353	-0.169168	0.671132	0.0399697	0.192139	0.308226	0.20589	-0.381967	0.147812	0.547634	0.623375	-1.72775	-0.411994	0.574367					-0.0250397
YPO1026	YPO1026	1.69691	-0.336068	0.818783	-0.540712	-0.0360168															0.360387					0.561816
YPO1027	YPO1027
YPO1028	YPO1028	0.662924	0.520314	-0.530791	-0.0942214	-0.129866	-0.253761	0.264708	0.101979		0.00543854	0.0790753	0.233259	-0.229888	-0.269948	0.160805	0.0137728			-0.0499491	0.0398054				-0.14326	0.551313
YPO1029	gcvA		0.0748241	-1.41416	-0.16485	-0.66294	-0.245876	0.176366						-0.21843	-0.0835124	0.119789	-0.0519134				0.0366584		0.170034		-0.552297	0.184396
YPO1030	YPO1030	0.425738				-0.72148	-0.0422677	0.132357			0.111072		0.421193	0.0488716	-0.110563	0.137037	0.0621472			-0.648443	-0.140895					0.674303
YPO1031	YPO1031	0.291637	-0.0266342	-0.0886013	-0.41465	-0.183563	-0.00613977	0.449335	-0.501426	0.149914	0.00171999	0.147874	0.00771749	0.122674	0.0262502	-0.0481026	0.310188	-0.711837		-0.614182	-0.464532	-0.0086915	-0.111635		0.056824	-0.223763
YPO1032	xni, exo			0.715889										0.596451	0.0765002
YPO1033	YPO1033	-0.447936	0.478106	-0.917825	0.217118	0.254966	-0.824423	0.108142	0.285157	-0.431373	0.0718732	0.0776433	0.100209	0.571534	-0.263532	0.142473	-0.661629	-1.06982	3.9399	0.38558	-0.458963	-1.40646	-0.0972385	1.56682	0.59405	0.120018
YPO1034	YPO1034	0.134474		1.15029			-0.29486								-0.10562	0.126952	0.238049									0.285137
YPO1035	syd, ydr		-0.65088	0.234571		1.60224
YPO1037	YPO1037					-0.0584176		-0.34936	0.0117575	0.440284	-0.00022145	-0.188354	0.095732	0.00866902	-0.140061	-0.218236	-0.00388006	-0.0134805	-1.36626	-0.66095	0.0152142		-1.03627	-0.632096	0.415851	-0.272283
YPO1038	YPO1038														-0.0262812
YPO1039	YPO1039														-0.110322
YPO1040	YPO1040
YPO1041	dapD	-0.256127	-0.708863	-1.37632	-0.172418	-0.373716	-0.495256	0.088661	0.408211	-0.800268	0.149203	-0.117951	-0.203992	-0.202028	-0.459213	0.192526	-0.853215	-1.98634	0.588265	-0.0777167	-0.79676	0.883684		0.329019		0.297876
YPO1042	glnD	-0.000527145		0.217956			-0.211896	0.228282	0.0219393	-0.101107	0.273718	0.250361	0.0823332	0.0108304	-0.0166914	-0.133774	-0.30486									0.424217
YPO1043	ampM, map, b0168	-0.0309501	-0.0510933		0.129431	-0.332025	0.181878	-0.322807	0.054046	0.477029	-0.11188	-0.138882	0.232848	-0.277197	-0.223956	0.199516	-0.166442			-0.420372	-0.419875		-0.857095		0.123444	-0.0810736
YPO1044	rpsB	-0.908342	0.101345	0.090626	-0.534221	-0.72234	0.720245	-0.482144	-0.217208	0.516549	0.114432	0.220334	0.103337	0.132142	0.116602	-0.0172769	-0.0307013	2.19456	-4.36669	-1.7952	0.569461	0.913524	-0.393957	-1.09091	0.407636	0.780267
YPO1045	tsf	-0.982233	-0.0952193	-0.879552	-0.535435	-0.865859	0.777722	-0.369689	-0.257751	0.449422	0.0518031	0.359584	-0.363538	0.0887505	0.0686352	-0.194617	0.264664	1.77403	-3.37388	-1.66816	-0.210924	1.22533	-0.446343	-0.80896	0.0965323	0.313079
YPO1046	pyrH, smbA	-0.700149	0.076857	-2.08142	-0.813021	-0.387667	0.550025	-0.400231	-0.160763	0.845339	0.075887	0.513185	-0.445104	0.126223	0.0173143	-0.0556086	-0.168565	1.70364	-2.0042		-0.480151	0.866312		-0.673305		-0.218023
YPO1047	frr, rrf, b0172	-0.167408			-0.757538			-0.143671		0.582154				-0.377334	-0.00868013	0.100687		1.23439			-0.354068					0.776928
YPO1048	dxr, b0173	-0.36117	0.570492	-0.838026	-0.392428	0.0151362	-0.321785	-0.0298326	-0.112631	0.759841		0.33739	-0.026177	-0.266246	-0.25798	0.296892	0.280748	0.120312			-0.0650297				0.449151	0.311702
YPO1049	uppS, rth	0.0318903	0.774428	-0.69185	-0.649878	-0.0854868	-0.0384295	0.0198791	0.0558131	0.357423	-0.0789836	0.308308	0.0906488	-0.0474861	-0.608352	0.0291213	0.51101	-0.283667	0.0630745	-0.114863	0.976282	-0.664292	-0.0453226	0.178868	0.222821	0.30913
YPO1050	cdsA, cds	0.372598	0.809628	-0.730254	-0.378611	0.185219	-0.0546095	-0.0824129	-0.1013	0.155438	0.0209254	0.621378	0.372389	-0.0409423	-0.190962	0.164233	-0.0551288	0.425577			0.692172	-0.12981		0.175058		-0.478443
YPO1051	YPO1051	0.479137					0.0340915	-0.191231	-0.268848	-0.317866	0.00958743	0.396534	0.318147	0.345276	-0.330533	0.123227	0.615062	1.73186	-1.50833	-0.259524		0.260963	-0.440653	-0.117103	0.747843	0.403071
YPO1052	YPO1052	-0.405254	1.0434	-0.872905	-0.0418012	0.407421	-0.0239501	0.0435987	-0.510465	-0.541093	0.0361669	0.00506808	0.244676	0.342036	-0.421484	0.152178	-0.0654983	1.86738	-0.916976	-0.51995	0.256897	0.418333	-0.716324	-0.239894	0.721617	0.615253
YPO1053	ompH	0.0615295	-0.245141	-1.84489	-0.880017	-0.302977	-0.00220475	0.289791	-0.226943	-0.246297	-0.010518	0.0465649	0.0800958	0.421641	-0.351895	-0.0157126	-0.369392	0.0379101	1.30521	0.207907	-0.320848	0.274452	-0.769134	0.0246942	0.524089	-0.1302
YPO1054	lpxD, firA, omsA	0.828139	-0.0608506	-1.00204	-1.1234	-0.108703	-0.108597	0.172668	-0.280261	0.110631	-0.0611123	0.113296	0.169266	0.377173	-0.508022	0.0985906	-0.50531	0.781289	1.12061	0.155144	0.251751	0.0850489	-0.9249	-0.0536728	0.642211	-0.248287
YPO1055	fabZ, sefA	-0.099528	0.731278			-0.542987		0.0623415	-0.0937508	0.141508		0.189988	0.246191	0.176486	-0.248776	0.338409	-0.494532	0.879015			0.0604491			-1.13129		-0.129452
YPO1056	lpxA	-0.100356	0.798814	-0.765536	-1.20203	-0.0926366	-0.02735	0.192677	-0.395216	-0.045814	-0.0946378	-0.0907076	0.223908	0.259064	-0.242118	0.140992	-0.826349	0.907478	1.08205	-0.361624	0.20528	0.820604	-0.488526	-0.72162	0.566449	0.353989
YPO1057	lpxB, pgsB	-0.206081	1.40342	-0.621765	-1.17906	0.47531	-0.0551336	0.0582088	-0.268135	-0.0364559	0.131697	0.232009	-0.0823156	0.29857	-0.225696	0.056922	-0.647772	1.80607	-0.0155598	-0.433524	0.165487	0.620797	-0.0090717	-0.787246	-0.430085	0.550352
YPO1058	rnhB, b0183			0.029018
YPO1059	dnaE, polC						0.119105	-0.13339	-0.38069	0.0646828	0.0360351	0.0833105	-0.168882	0.102985	-0.0284938	0.00365459	-0.223284	1.13274				0.474438		-0.288557	0.379578	-0.862843
YPO1060	accA	-0.0894904	0.361921	-0.399766	-0.765389	0.0765115	0.27366	-0.318067	-0.264255	0.314416	-0.0611491	-0.0562726	0.120929	0.10104	-0.116784	0.0324705	-0.00689565	-0.0899557	-1.06237	-0.486522	0.770993		-0.44949		-0.0940815	0.0257349
YPO1061	YPO1061													-0.309641
YPO1062	YPO1062						-0.142493	0.131853	0.387994	-0.0560373		0.24503	-0.420495	-0.22372	-0.152648	0.127562	-0.241727	0.115247					0.300431	-0.268365	0.411627	0.596575
YPO1063	YPO1063
YPO1064	YPO1064
YPO1064a	YPO1064a
YPO1065	YPO1065											0.234219
YPO1066	YPO1066			-0.129961
YPO1067	cutF, nlpE						0.220378	-0.0138921		-0.0947367		0.130979	0.340503			-0.0571139	0.894234									0.473378
YPO1068	proS, drpA	-0.46445	-0.564362	-0.513731	-0.488845	-1.18104	0.406489	0.0103515	-0.237747	0.214889	-0.0201614	-0.0341253	0.218061	0.0956577	0.0668333	0.102586	-0.148447	-1.32982	-1.53666	-1.01329	-1.07962	1.52908	-0.546209	-1.54131	-0.183582	0.885907
YPO1069	YPO1069	0.303946		-0.319546		-0.14959									-0.0518407
YPO1070	rcsF													0.0456962
YPO1071	YPO1071	-0.0806081	-0.805321	-1.08064	0.0300742	0.834592	0.236798	0.469918	-0.297693	-0.0878106	0.133495	-0.168993	0.162608	0.220125		0.00835619	0.0999336	-1.24615			-0.25029	-0.872395			-0.699332	0.965008
YPO1072	YPO1072	0.33837	-1.11597	-0.297525	1.62051	1.54867	0.226938	0.464791	-0.316293	0.221219	0.130256	-0.144935	0.133141	0.17417	-0.162333	-0.225822	-0.916418	-0.0398387	-0.205349	-0.451371	0.0376722		-0.71983	-0.952499	-0.56206	0.528189
YPO1073	abc	0.538146	-0.567353	-0.582326	1.65712	1.40304	0.324182	0.362874	-0.0788134	0.781119	0.156981	0.0915663	0.150837	0.145662	-0.287983	0.118447	-0.806746	0.756588			0.377875			-1.20176	-0.747335	-1.42943
YPO1074	YPO1074	-0.13449	0.55807	-0.69206	0.309972	-0.55018	0.332207	0.0366796	0.185884	0.145835	0.125243	0.300104	0.0933766	-0.133072	-0.219933	0.0337305	-0.282473	1.06178	-0.235665	-0.0974731	0.575518	-0.174434	-0.00981889	-0.338011	0.158438	-0.0259258
YPO1075	YPO1075		-0.872832	0.382403		-0.174018										0.0415952					-0.808927					0.471733
YPO1076	YPO1076														0.45267
YPO1077	YPO1077	0.632542	-0.18048	1.50818	-0.892102	-0.437239		0.0381522				1.17454			0.0155017			0.866141			-0.663865					-0.493064
YPO1078	mltD, dniR		0.88061	-0.283391	-1.79732	-0.260264		-0.764452	0.0549055	1.0137	0.149387	0.14164	0.437167	0.0970324	-0.255967	0.0239719	1.5614	1.78822	-2.66283	-0.75225	0.574099	1.82702	-0.563685	-1.65535	0.261879	0.39379
YPO1079	gloB		0.226663	0.469563		-0.321496															-0.521803
YPO1080	YPO1080		-0.0191834	0.272707		-0.345995															0.155178
YPO1081	rnhA, rnh, sdrA, dasF, herA
YPO1082	dnaQ, mutD							-0.0828469		0.423226		0.4184		0.0380705			0.560623									0.398173
YPO1083	YPO1083	0.972095		0.241733		0.411578	-0.219387	-0.361409	-0.30892	0.112242	-0.219593	-0.347192	0.34123		0.0420596	-0.156453	0.550199	0.914206	0.434773	0.531388	-0.209141		-0.282753	-0.0234453	-0.0185183	-0.178887
YPO1084	YPO1084								-0.0791357					-0.289338				0.614717
YPO1087	YPO1087	1.10797		0.987031	1.76942	-0.230623	0.0476818	-0.100032	0.324902	0.344138	0.0939544	-0.100224	-0.104988	-0.279047	-0.00470496	-0.180228	1.51323	2.28856	-4.25915	-1.17567	2.59412	-0.349274	0.568098	0.527665	-0.336819	-0.102982
YPO1088	YPO1088	1.14626		0.314883	1.76963	-0.130803	0.0357777	-0.00617179	0.267834	0.281491	0.177751	0.0261601	-0.0740826	-0.317738	0.00695557	-0.225844	1.87715	2.00543	-4.06299	-0.89674	2.28546			0.5949	-0.111561	-0.986066
YPO1089	YPO1089			0.276958		0.254868	-0.0656843	-0.175053	-0.100898	0.376052	0.130215	-0.363546	-0.00367754	0.0466302	0.207811	-0.303109	-0.158522	0.0231507		-0.107385			0.445906		-0.26171	0.302385
YPO1090	YPO1090			0.355934			-0.309515	0.155848	0.434173		-0.113696	-0.438151	0.0361402		0.225421	-0.11884	0.731177	-0.367461			-0.574253					0.851992
YPO1091	YPO1091	1.09259	-0.744648	-0.00717802	-0.660275	-0.777303	-0.423438				-0.068896		0.173857		0.0330101	0.10533	1.9986	0.366936	-1.26671	-0.354596	-0.184906				-0.350641	0.213164
YPO1092	YPO1092			0.386627		0.449828	-0.116031	0.360192	0.0763026	0.090535	0.0336085	-0.703569	-0.243742	-0.113282	0.302017	-0.266389	0.159238	0.028269	-0.6482	-0.310335	0.365144	-0.276589	0.361789	-0.0888718	-0.33447	0.398515
YPO1092a	YPO1092a
YPO1094	YPO1094
YPO1095	YPO1095
YPO1096	YPO1096						-0.288541	0.919899	0.0554645	-0.554166		0.663832	0.0883323		-0.195759	-0.0600189	-0.58384	0.264413	2.94354	-0.562959					-0.435305	0.545528
YPO1097	YPO1097		0.934891	0.19868	0.914149	-0.151775	-0.31855	0.377358	0.688543	-0.445548	-0.0728715	0.361171	0.105252	-0.0147686	-0.380572	-0.505699	-0.559059	-0.0180153		-0.0702697	-0.427347	-1.81788	-0.668398	1.37113	-0.462321	-0.00419983
YPO1101	smpB, smqB, b2620		0.164098	-0.668209		-0.835748	0.239516	-0.0991437	0.304033	0.377769	0.179065	0.451107	0.101054	-0.207566	0.0216031	0.0211754	0.553706	1.99019	-2.82648		0.0596473					-0.597113
YPO1102	YPO1102	0.415247	-0.187179	-0.393171	-0.736561	-0.166078	-0.0493054	-0.0619034	0.0509474	0.308704	0.0278981	0.242075	0.146627	-0.123135	-0.287018	0.0559564	0.280733	-0.210908	-0.080029	-0.234316	0.709488	-0.00870617	-0.672188	-0.210482	0.136695	-0.0228338
YPO1103	YPO1103															-0.218201
YPO1104	YPO1104
YPO1105	recN	-0.0198691	-0.618545	-0.121236	0.181528	-0.0168328	0.401792	0.27096	2.20679	-0.351768	-0.0175405	0.272813	0.395769	0.16953	-0.181608	-0.0386025	0.182548	-2.4348	2.16956	0.382864	-0.23967	-1.07378	-0.712851	0.676058	0.257287	0.476978
YPO1106	YPO1106	0.282499	-0.20935	0.186104	-0.357832	-0.176906	0.107011	0.334049		-0.00867736	0.0159849	-0.0239402	0.263848	0.217916	0.150478	-0.195402	0.0939177	-1.70994			-0.252963					0.937395
YPO1107	grpE	0.209149	-1.07095	2.58537	-0.533285	-0.402602	-0.037142	-0.023334		0.378236		0.398905		-0.273801	-0.126864	-0.096781	-0.437286	-2.12363			-0.196052					0.616548
YPO1108	gltA, gluT, icdB	-0.0481791	-0.474673	-1.71089	0.950416	1.41489	0.350315	0.0426992	-0.718783	-1.31453	0.0934712	0.00559136	-0.158335	-0.275848	-0.519328	-0.127108	-0.830449	-2.922	3.95109	0.702318	-0.0608065	0.142696	-0.891002	0.58946	0.80574	-0.017898
YPO1109	sdhC, cybA	0.228563	0.530611	-3.03194	-0.997496	0.366867	-0.227866	0.243339	-0.0586384	-0.61474	0.00464333	0.284961	0.0775704	-0.287183	-0.551038	-0.0301917	-0.703188	-2.00684	2.00315	-0.410506	-1.45305	0.186443	-0.121634	0.333905	1.36763	0.228909
YPO1110	sdhD	0.107359	0.620645	-1.8686	-0.983896	0.31313	-0.336427	0.116554	-0.239049	-0.60603	0.0399568	0.300177	-0.18179	-0.2009	-0.47176	-0.165481	-0.597639	-2.06542	2.70352	-0.369435	-1.46978	0.216994	-0.156447	0.36519	0.901024	-0.116116
YPO1111	sdhA	-0.173458	0.350451	-1.57648	-0.415205	0.272112	-0.147488	0.272164	-0.256385	-0.922741	0.0335454	0.225443	-0.757765	-0.563707	-0.627567	-0.406499	-0.92678	-3.72258	2.35594	-0.17599	-2.41367	0.204251	-0.266911	0.301437	1.35554	0.03904
YPO1112	sdhB	-0.0319496	0.0875355	-0.94892	-0.1933	-0.18433	0.0285705	-0.0714273	-0.183423	-0.652992	0.0251713	0.143922	-1.15686	-0.497099	-0.345954	-0.483228	0.116137	-3.16668	2.88699	-0.0134438	-1.41738	0.268788	-0.213355	-0.0717525	0.496828	0.41318
YPO1113	sucA	-0.321565	0.294005	-2.95698	-0.441263	-0.354254	0.434883	0.346364	-0.00101066	-0.475909	0.0369287	-0.0640321	-0.118988	0.067762	-0.468589	0.0120682	-1.4485	-4.77466	2.8781	0.202192	-3.14964	0.385181	-0.49323	-0.116655	0.901206	-0.181237
YPO1114	sucB	-0.380502	0.0936609	-2.88921	-0.142405	-0.707097	0.536084	0.212343	-0.0447027	-0.529767	-0.118211	0.128314	-0.31966	0.0207225	-0.284289	-0.0764375	-2.00485	-3.03905	1.95612	0.154649	-2.95903	0.49878	-0.45444	-0.29257	0.552248	-0.474811
YPO1115	sucC, b0728	-0.618997	0.137888	-1.75988	-0.0672724	-0.78889	0.521795	0.160158	0.0188933	-0.550528	0.0417808	-0.0691335	-0.42434	-0.168848	-0.338528	-0.0141774	-1.76647	-3.24123	2.12534	0.265877	-3.03714	0.124396	-0.725092	0.118327	0.617848	0.353408
YPO1116	sucD	-0.559569	0.105045	-1.4218	0.0142017	-0.892242	0.441513	0.164439	0.130368	-0.676531	0.118032	-0.235389	-0.454124	-0.157212	-0.137127	-0.155182	-1.3851	-1.85074	1.59747	0.457271	-2.24883	0.237362	-0.394599	-0.106062	0.348092	0.613855
YPO1117	cydA	-0.869083	-0.5038	-0.309608	0.312239	0.690402	-1.4395	-0.369423	-0.188309	-0.484648	0.122526	-0.110154	0.0862103	-0.523182	-0.661063	-0.379915	-0.161833	-1.94151		0.756598		0.649867		0.858199	1.49513	-0.740005
YPO1118	cydB	-0.634647	-0.0483293	-0.615046	-0.114436	0.0231344	-0.853679	-0.216848	-0.172649	-0.339007	0.0170933	-0.176022	0.0328124	-0.241602	-0.312197	-0.2408	-0.17641	-1.5754	1.08057	0.411754	-1.28143	0.580618	-0.281721	0.331197	1.45403	0.658996
YPO1119	YPO1119	-0.350653		-0.453636			-0.833069		-0.18289		0.012572	-0.22104	-0.0691974	-0.0852747	-0.403528	-0.443072		-0.687934		0.435936	-1.152					0.806297
YPO1120	YPO1120	0.891888		-1.04489	-2.09467	-0.469753	-0.316528	-0.102788	-0.11449	0.501186	0.0135919	0.698623	0.36572	0.1022	-0.630821	0.164907	-0.146748	0.344357	-0.919867	-0.447844	1.11078		-0.296062	-0.90191	-0.172106	-0.242387
YPO1121	tolQ	0.869241	1.11996	-1.44798	-1.26658	-0.413462	-0.216868	-0.141674	-0.255805		0.00205009	0.348901	0.562973	0.225032	-0.694296	0.427879	-1.23318	0.717024	-0.611993	-0.667109	0.914533		-0.556051	-0.755301		-1.25753
YPO1122	tolR	0.713148
YPO1123	tolA	0.556241	1.16114	1.74511	0.0689381	-0.539187	-0.0528988	-0.45703	-0.0475847	0.123531	-0.0216667	0.421162	0.0108085	0.227937	-0.199093	0.0474672	-0.508766	1.04203	-1.3545	-0.450821	0.47319	-0.21063	0.113033	-0.417318	-0.343568	0.221617
YPO1124	tolB	0.197724	-0.238027	0.767982	0.196865	-0.482752	0.0459681	0.046474	-0.0883772	0.14249	-0.0987468	0.187148	0.299439	0.367958	-0.281679	-0.00292606	-0.564163	0.197033	-0.41525	0.209869	-0.0390597	0.478853	-0.551508	-0.684751	-0.462805	0.428217
YPO1125	pal, excC	-0.230803	-0.212579	0.290657	-0.235455	-0.290115	0.128763	-0.155314	-0.0619235	-0.237941	0.00668472	-0.166014	0.0213684	0.407769	-0.216472	-0.0963542	-0.334773	-0.375967	0.125364	-0.588815	-0.365486	0.499985	-0.489086	-1.13172	-0.118585	-1.33708
YPO1126	YPO1126	0.0415767	0.250139	-0.273915	-0.741703	0.0346281	0.0531337	-0.105051	-0.0682941	0.217589	0.0894407	0.0619685	0.0839353	0.43372	-0.374446	-0.0108352	-0.694366	0.0147434	1.19377	-0.15017	-0.186592	-0.0513205	-0.52986	-0.703973	-0.0476809	0.150198
YPO1127	nadA, nicA	0.95763	-1.74984	-0.282011	0.718111	-0.138249	0.465537	-0.0189073	0.389531	0.0370388	-0.335566	-0.319739	0.211638	-0.248313	-0.34538	-0.508158	-0.218291	1.47998	0.03711	-0.0197885	0.602277	-0.510071	-0.795026	-0.707304	-0.135513	0.467271
YPO1128	pnuC	1.20552	-1.1414	-0.275952	0.483267	-0.351152	0.373052	-0.20913		-0.0861369	-0.127018		0.256594	-0.0481342	-0.416305	-0.554996	-0.0734681	1.32501			0.300926					-0.44515
YPO1129	YPO1129		0.239182	-0.0346962		0.249777								-0.0417176	-0.169955		0.54755	1.29957			0.316289					1.26206
YPO1130	aroG	0.0314978	0.630373	0.125881	-0.247703	0.955125	0.0457602	0.0535558	-0.100407	-0.155652	-0.134885	0.109169	-0.226446	-0.077389	0.00993257	0.0419846	-0.0902658	0.677276	0.183318	-0.197143	0.23137	-0.359676	1.37302	0.553757	0.297506	-0.18732
YPO1133	gpmA, gpm	0.0561687	-1.10793	1.51557	0.128367	0.137988	0.0902621	0.163517	0.258158	-0.532695	-0.125088	-0.381581	0.451849	0.70592	0.329694	0.70679	0.592017	-1.55266			-0.545146		-0.670946	-0.0210709	-1.30902	1.37836
YPO1134	psiF
YPO1135	galM		0.303753	0.398701		0.210546						0.776789		-0.272729	0.277794		0.192791				0.127951					0.401296
YPO1137	galK, galA	0.339465	0.24415	-0.177964		0.135127	-0.307978	0.133839			-0.226046	0.0232486		-0.265407	0.0102712	0.369533	-0.425608				-0.700439		0.0706737	0.508002	1.25408	0.257742
YPO1138	galT, galB	0.125007	-0.142278	0.0837358	-0.039393	0.035036	-0.566723	0.166572	0.0623875	-0.101441	0.0371166	-0.0955155	-0.179984	-0.63231	0.203261	0.257531	-0.55857			0.450123	-0.764832		0.0517372	0.570058	0.655895	-0.349039
YPO1139	galE, galD	0.334576	-0.385752	0.726445	0.0428467	-0.375906		0.428548	0.378674			0.132915	-0.092149	-0.803538	0.172806	-0.126909	-0.201394				-0.446478					-0.485822
YPO1140	YPO1140		0.508828	0.645737		-1.07565								0.0229506	0.299534						0.785643					0.510596
YPO1142	modF, phrA	0.499748	-0.676186	-0.241727	-0.383185	-0.160639	-0.243393			-0.68554	-0.110269	0.187632	-0.198461	-0.105273	0.0100365	0.273851	-0.40769	-0.216262		0.382531	-0.0407233		-0.596562		-0.301818	-1.11903
YPO1143	modE, modR		0.133974	-0.705874		-0.603985		0.546324							0.0485365						0.143358					0.605801
YPO1144	YPO1144
YPO1145	modA	-0.455002	0.411768	-0.285017	-0.236121	-0.883638	0.159893	0.324803	-0.131929	-0.36708	0.0728855	0.0912025	-0.171722	-1.29012	0.671133	0.842714	0.169957	-0.0335417	-0.794762		-0.0550599		1.01497	-2.366	-1.18771	0.421811
YPO1146	modB, chlJ							0.149031		0.0264696		0.163977	-0.0612131	-0.8009	0.220258		-0.471635									-1.51206
YPO1147	modC, chlD, narD	0.106359	0.688532	0.254814	-0.67827	-0.557747	-0.361127	0.248269	-0.160305	-0.0574635	0.102212	0.00915882	-0.106126	-0.822789	0.542448	1.12597	-0.440666	0.572749	0.187745	-0.192169	-0.261767		0.907588	-2.03525	-1.58393	-0.592244
YPO1148	YPO1148		-0.0820534	-0.195734		-0.534623	-0.00748458	-0.244192		-0.671915					0.0413731	0.0282161	-0.290395				-0.211903					0.490782
YPO1149	YPO1149	0.121729	-0.193296	-0.499561	-0.138281	-0.156958	0.0574798	0.0368336	-0.118414	-0.68528	-0.131745	-0.0992062	-0.0746441	-0.0371172	0.217826	0.0164381	-0.19613	-1.80692	2.04251	0.354339	-0.623625				0.046489	0.791496
YPO1150	bioA		0.032658	-0.122687		0.187081		-0.189025	-0.319993			1.09117	-0.331459		0.2127	0.0177443	-0.100844				-0.0289249		0.189125			0.437779
YPO1151	bioB			-0.64381											0.177649
YPO1152	bioF	-0.149163		0.696898		0.411484	-0.116512	-0.036583	0.113396	-0.133251	-0.0349272	-0.36065	-0.287476	-0.162861	0.146226	-0.105927	-0.0650979	0.268134		0.263532	0.188533	-0.0972636	0.567396		0.0120608	0.745238
YPO1153	bioC		-2.0147			-0.0506543		-0.166491				1.02609					-0.210465
YPO1154	bioD		-0.403701			0.63364									-0.0175837
YPO1155	YPO1155		0.174043			-0.148642								0.316171							-0.520689
YPO1156	uvrB	0.702375	-0.407604	-0.256207	-0.455256	0.337429	-0.170842	0.0656617	0.285403	0.160186	-0.00789481	0.0713556	0.295772	0.263591	-0.0346478	-0.0652194	0.190398	-0.0567975	0.0177728	-0.25695	0.0850546	-0.277315	-0.320416	0.543648	0.762129	0.481083
YPO1157	YPO1157
YPO1158	YPO1158		0.284656	0.0857402		-0.431563	0.0177585	-0.137578	0.136112	0.403405	0.0951416	0.450916	-0.0634291	-0.251588	-0.12851	0.006032	-0.28136				-0.337947					0.460381
YPO1159	moaA, chlA1, chlA, narA, bisA	1.34597	-0.93775	-0.718994	0.313863	0.474188	0.129692	-0.0132867	-0.00135515	0.751186	-0.032888	0.111001	0.0132434	-0.179065	-0.590241	0.135281	0.0184462	-0.502858		-0.223502	-0.400159	-0.475079	0.184671	0.619511	-0.211178	0.612217
YPO1160	moaC, chlA3						-0.197288	0.430031				0.421025	0.15978		-0.222978											0.791671
YPO1161	moaD, chlA4, chlM
YPO1162	moaE, chlA5						0.116969	0.244714
YPO1163	YPO1163	0.732293		-0.787044	0.446268		-0.13317	-0.237274	0.178384	-0.118253	-0.0965698	0.0137256	0.0446467	-0.0342982	-0.145795	-0.00550209	1.13677	-0.604058	0.175926	-0.153181	0.400201	-0.230602	0.0362954	0.0830925	0.466913	-0.0265442
YPO1165	betA	0.192797		0.199707		0.606415	-0.159085	-0.127958	-0.0365757	0.0206746	-0.0579584	-0.391312	-0.17534	0.0165519	0.158492	-0.0595108	0.0790991	-0.417243	0.590309	0.0839495	-0.408386	0.0384468	-0.0484227	0.586869	0.551454	-0.453554
YPO1166	betB			0.28138		0.506528	-0.0986181	-0.104509	0.0317679	-0.00198879	-0.0182923	-0.501444	-0.217975	-0.0928406	0.250517	-0.0100402	-0.0986986	-0.0683351		-0.218299	0.124779		0.0659337	0.401277	0.400559	1.13442
YPO1167	betI											0.0787139	0.0974033		0.275703	-0.127394
YPO1168	betT	-0.166408	-1.55258	-0.0442351	0.226893	0.460538	-0.64031	-0.25982	-0.365308	-0.606609	0.0236155	-0.140977	0.174434	-0.0156404	-0.105454	-0.0247516	0.0616315	0.202332	0.894254	0.0590179	-0.208466	-0.96307	-0.454661	2.42361	0.96717	0.418411
YPO1169	YPO1169	-0.313859	-1.07496	-0.244411		-0.180424		0.4425	0.238856	0.491792	0.0963848	0.305437	0.553296	0.213101	-0.330379	-0.154402	-0.28265	-0.0843165		-0.403266	-0.39018					0.473958
YPO1170	YPO1170			1.00917					-0.174148	0.415079	0.572234	1.44531	0.0723184	0.39618	0.0178606	-0.25651	-0.0694133	0.169888								0.855432
YPO1171	xapA, pndA			2.01542			-0.0356586		-0.448528			0.564126	0.011136		0.249382		0.424156	0.990266								0.570303
YPO1172	xapB'	-0.33783		1.50901		0.426469	0.00604039				0.0956623	0.749753	-0.0683277	-0.164159	0.10705	-0.0801507	1.05411	0.350444			0.696789					1.61509
YPO1174	YPO1174						-0.0813409					0.186422			0.297622		-0.106524	0.412862								0.426723
YPO1175	YPO1175			0.98759		-0.367534	0.0766348	-0.020273	0.157945	0.28809	0.132419	-0.712887	-0.058056	-0.248801	0.165624	0.0166899	0.025322	1.03363	-2.34576	-0.603045	0.669848		0.429043	-0.209947	-0.516934	0.69875
YPO1176	pbpG	0.909671		-0.488177				-0.729744	-0.160904	0.558439	-0.0192163	-0.110007	0.0653287	0.595205	-0.119439	0.104923	0.391453	0.157214	-0.637113	-0.323797	0.548133	-0.600592	-0.0272521	0.427166	-0.154492	0.0641512
YPO1177	dld	0.000853399		-0.070694		0.30738	-0.0863331	0.174131	0.27161	-0.158636	-0.10981	0.1932	0.469027	0.109818	-0.138465	0.0819644	0.925002	-1.23021	1.77049	1.38644	-0.456411	-1.96334		1.19295	-0.32965	-0.588381
YPO1178	cyaB			0.0195467				-0.383185		0.164725	-0.115165	0.269699	-0.20932		-0.176652	-0.370052	0.44009	0.0199075		-0.191826	0.51625				-0.646537	0.577034
YPO1179	YPO1179			-0.243757								0.0707533	-0.0624438	-0.628275	-0.254786	-0.198679	0.50132									0.254076
YPO1180	YPO1180	-0.238439		-0.262028		0.183064	-0.168751	0.0489491	0.0116066	-0.340552	0.109243	-0.170321	-0.010891	-0.723723	-0.307157	0.0269406	0.210514	-0.140369	0.453823	0.235693	0.598879		-0.0559584	0.355323	-0.5252	0.304566
YPO1181	YPO1181	-0.877412						0.193065	0.31535	-0.557104		0.211594	0.132078	-0.440051	-0.220504	-0.175185	1.23155	-1.63488	1.57796			-1.58029		0.410462	-1.25909	0.524232
YPO1182	YPO1182			2.1318		0.455886	-0.327095		0.138558	1.34661	0.0880078	0.0685042	-0.285102		0.0141347	-0.070103	0.597754	0.58397		0.388519	-0.0987686				-3.77343	-0.206058
YPO1183	YPO1183						-0.162443					1.12476						1.30929							-3.54486
YPO1184	YPO1184			1.19447		0.0537104									0.24997	1.41169	-0.389366	0.841569			-0.114119				-2.53207	2.41684
YPO1185	YPO1185			2.6092		0.678645									0.230848	-0.217115	0.456952				-0.168282				-3.53941	0.765412
YPO1186	YPO1186			0.671324		-0.75652												1.74684			0.355243
YPO1187	YPO1187			1.53841		0.477912	0.139633	-0.0093379	-0.610644			-0.332896	-0.284569	0.6743	0.275867	-0.0059032	-0.00533031	3.37105		-0.192165			0.180158		0.0239355	1.10136
YPO1188	YPO1188			0.166313				-0.288768	0.198825			-0.456873	-0.176473		0.28461	-0.0619693	-0.0264199	2.35033		-0.12775			0.564071	0.0784467	-0.257074	1.01577
YPO1189	YPO1189			1.83801		0.574622		-0.234717	-0.512411			-0.346905	-0.204426		0.275808	-0.0630125	0.289356	1.53469								0.522244
YPO1190	YPO1190																		1.60279	-0.384855
YPO1191	YPO1191			0.676326			0.443047	-0.116534	-0.241172			-0.000218177	-0.191009	-0.74105	0.104319	-0.27227	0.419291			0.232309	0.275991				-0.268266	0.273301
YPO1192	YPO1192			-0.276676					0.105086		-0.119619	0.0901746	-0.501536	-0.663743	0.113183	-0.00126812									-1.21	0.453458
YPO1193	YPO1193			0.359738			-0.0349996	0.150375	0.149607		0.00492702	-0.0240522	-0.000163205	-0.442203	-0.131521	-0.0787421	0.30037	-0.419563		0.0950281				0.219517	-0.304052	0.0141934
YPO1194	YPO1194	0.191289		0.0301253		-0.408826	0.386504	0.137381	0.0329508	0.0560503	0.0181236	-0.192754	0.0282513	-0.128747	-0.307769	0.0762911	-0.106374	-0.460637	0.26151	-0.195394	0.51895	0.00529814	-0.147425	0.159892	-0.0176327	0.803101
YPO1195	YPO1195			0.0265164			0.564109	0.200208	0.481631	-0.390229	-0.0275799	0.0054827	0.245912	-0.0430106	-0.423937	-0.171953	0.943443	-0.932949	0.305761	0.348389	1.22014	-0.694611	-0.0133377	0.354703	-0.346554	0.793472
YPO1197	YPO1197	0.679172		0.804285		0.839747	0.389155	0.0224092			-0.0315865	-0.0997151	0.451449	0.174604	-0.0326795	0.134872	0.367014				0.441961					0.860297
YPO1198	YPO1198			0.686522			0.189152	0.064027		-0.566325	-0.159975	0.0497392	0.21747	0.144037	-0.242319	-0.0352567	0.0499808	-0.960499	2.00717	0.226066			-0.155857	0.269576		0.630836
YPO1199	YPO1199			0.295947			0.141661	0.150223	-0.0468249		-0.0140975	0.100134	-0.15645		0.0873751	0.0159709	-0.173957	-0.430135		0.0432243					-0.25677	0.262784
YPO1201	YPO1201	-3.63105		0.799442		0.436022	0.48925	1.45239	0.0661687	0.977221	-0.131031	0.37822	2.6318	0.445389	-0.00626853	-0.127878	0.145385	-0.246828	1.42316	0.533281	-0.163388	-1.17614	-0.272822	-0.0479797	-1.52664	0.538111
YPO1203	YPO1203										-0.0199314	0.300404	0.2089	0.613223	-0.322108	-0.159969		0.0728095	0.537176	-0.0912522						0.0856504
YPO1205	ompC2			1.57536			-0.657111					-0.516093	-0.0127863		0.0304001	-0.357036	0.252034	-1.8624	0.535833	0.699424	-0.269411				-4.5446	-0.77304
YPO1206	dinG, rarB	0.330748	0.574969	0.0459471		0.433985	-0.456439	0.055286	-0.0048696	0.412259	-0.00452667	0.362101	0.137023		-0.0986	0.0991182	0.199804	0.905121	-0.74643	-0.453121	-0.134199	0.119706	0.296978	0.328091	0.445866	0.743557
YPO1207	katA	-1.46437		-0.853251	-0.00993052	1.13032	-0.437583	0.651389	1.31078	-2.11245	0.220044	-0.156158	-0.641236	-2.3675	-0.813334	-1.40808	0.17515	-3.13672	2.84854	1.47498	-2.04956	0.0766406	0.389503	1.43162	1.26636	0.170924
YPO1208	YPO1208	0.258437		0.551011		-0.186647	-0.0813183	-0.134448	-0.207611		0.0215315	-0.336152	-0.451412	-0.69922	-0.311436	-0.275863	0.0310986	0.846915	-1.95442	-0.428578	0.546331				0.113138	1.6355
YPO1209	tyrP	0.0748535		1.03483			-0.115348	-0.288665				-0.330181	-0.14499	-0.0743694	-0.0681048	-0.134713	0.309784	2.05897								0.969055
YPO1210	YPO1210	0.538609	-0.529256	0.46635		0.244399	0.108642	-0.0285162	-0.360016	-0.457084	0.00930472	0.0119165	0.0724929	-0.0024854	-0.294036	-0.184487	0.208504	-0.464626	0.459543	0.102691	0.58566	-0.189055	-0.572239	0.390112	0.27455	0.510327
YPO1211	eco, eti			-0.572026				0.41817	-0.346804	-0.531482	0.144985	0.663907	-0.0566606	0.0759887	-0.357803	0.0038045	-0.161241	-3.33204	3.65329	-0.195846			-0.664151		1.31394	0.875267
YPO1212	YPO1212													0.141075	-0.193754	-0.0631614
YPO1213	nrdB, ftsB	-0.00488011	-0.296835	-1.28603	-0.664189	0.0748226	-0.00159985	0.203961	-0.295567	-0.274958	0.0293876	0.339748	-0.0642723	-0.0294971	-0.248842	-0.194049	-0.244391	-3.07471	2.95665	-0.134247	-0.846822	0.997581	-0.520674	-0.815327	0.938627	-0.129901
YPO1214	nrdA, dnaF	-0.142119		-0.0441189		0.121874		0.0387763	-0.497839	0.0218909	-0.0539602	-0.29155	0.357369	-0.0252724	-0.0902247	-0.115715	0.27142	-1.78628	2.19424	-0.316343	-0.962705	0.921642	-0.3096	-0.645627	0.866339	0.322355
YPO1215	ubiG, pufX							0.126267	-0.0851904	0.183929	0.0197691	0.169093	0.10779	-0.205952	-0.257621	0.162866	0.656549	-0.566261	-0.715125	-0.343699			-0.337856		-0.109366	0.640279
YPO1216	gyrA, parD, nalA, hisW	-0.658917		-0.910864	-0.0735842	-0.403269	0.0852818	-0.0511022	-0.126198	-0.19805	0.0160581	0.0160169	-0.188197	0.228286	0.0715696	-0.0125035	-1.09896	1.76771	-0.694962	-0.5769	-1.61229	0.612315	-0.41159	-0.896028	0.421518	-1.12749
YPO1217	rcsC	0.187996		0.231737			-0.364736	0.728369	-0.111946	0.00583404	0.00572297	0.33054	0.0894725	-0.145497	-0.126368	0.0317011	-0.351395	-0.0125024		-0.187908					-0.210592	0.0166216
YPO1218	rcsB	0.340523	0.294597		0.32835	-0.490182	-0.635197	-0.731385	-0.532125	0.140384	0.177084	0.328417	0.358044	0.166456	-0.30834	-0.00550986	0.00194644	1.01887	-0.785555	-0.525156	0.416941	-0.757185	-0.541024	-0.322792	-0.616017	0.650024
YPO1219	YPO1219	0.161876		0.166053		-0.0614662	-1.43444	-0.0879752	-0.321974	-0.0764391	0.0650506	0.212051	0.0236147	-0.154233	-0.15497	0.262479	-0.186836	0.223223	0.950889	-0.199297	0.024957		-0.479924	0.183287	0.589426	0.0878606
YPO1221	YPO1221	0.448735		-0.179829		-0.233626	-1.86153	-0.243556			-0.0421332	0.484797	-0.304901	-0.0891884	-0.0848273	0.309612	0.295646	-0.0801595	-0.0206535	-0.264974	0.428426		-0.308873	0.494375	0.473724	0.956638
YPO1222	ompC, meoA, par	2.8286	-4.11842	0.66259	0.637092	0.800719	-3.00701	-5.15723		-0.620777	0.626448	-0.636304	0.270331	0.709107	0.181077	-0.0952442	-0.0984993	0.885305	-0.835993	-0.628484	-0.607594	-1.63809	-1.00084	3.15094	1.12455	0.423267
YPO1224	ampH	0.0984367		-0.388432	-0.84649	-0.0451644	-0.276925	0.0459591	-0.0608486	-0.0731489	-0.0504653	0.38372	0.0733649	0.635462	-0.0966329	-0.102631	-0.689666	-0.845774	1.1278	-0.32798	0.851296	0.492275	-0.199464	-0.456822	0.199574	-0.278892
YPO1226	YPO1226			0.187089			-0.232203	0.146962	0.183772	0.432195	-0.0806221	-0.181833	-0.0211073	-0.45847	-0.145343	-0.12351	0.20786	0.0154079			0.28645				-0.377775	0.742906
YPO1228	YPO1228	-0.476332	0.291858	0.0427672		0.38023	-0.0658125	0.563048	0.0753502	0.0165583	-0.0480225	0.0452881	-0.0158142	-0.442676	-0.379132	-0.231425	0.0107893	0.100492	0.136986	0.06338	0.146335		0.251745	-0.0344417	-0.134427	0.226005
YPO1229	tsr2, cheD2	0.0286495		0.875924		0.385481	0.0765609		-0.438639	-0.0703175	-0.0653914	-0.10625	0.000403742	-0.205251	-0.0233996	-0.0727655	0.0498991	1.02592		-0.064149	0.219508			0.4022	-0.177899	0.749426
YPO1231	pla2	-1.3035		1.1582	2.73495	0.229986	0.586236		0.692612	-2.31198	-0.0662657	0.163369	-0.0252726	0.249351	-1.0874		1.08538	1.49193		-0.408613	1.55876					-0.10435
YPO1232	msgA, dinI				2.18873	-0.530356	0.504517							0.137631				1.37677			0.0394591					-0.155574
YPO1233	YPO1233	0.218232		1.64437	2.97413	0.473153	0.467471	0.0717878	0.412004	0.214009	-0.00240914	0.0324625	-0.0497597	0.177428	-0.0613292	-0.167952	-0.1385	1.011	-1.6388	-0.100864	0.589452	0.247004	0.550951	-0.346934	-0.522772	0.554156
YPO1234	YPO1234			3.43906	2.42209		0.390932	-0.243399		0.15616		0.00273689	-0.0561953	0.353429	0.153702	-0.289361	0.362732	1.06804	-1.83345	0.0415968						0.675477
YPO1235	YPO1235	-0.272615		0.938291	1.133	0.68457	-0.0320026	-0.166378	0.465704	-0.299914	0.106877	-0.352502	-0.264325	0.412302	0.296494	-0.105282	0.0189077	1.80562	-0.853504	0.079831	-0.0241333	-0.255266	0.735324	1.41076	1.74422	-0.134796
YPO1236	YPO1236			0.263976		0.625387	-0.213785		0.174517			-0.288339	0.11693	-0.144248	0.0215568	0.00794345	-0.119456	0.386642			-0.28306				0.135997	0.0622667
YPO1237	YPO1237	0.370691		0.627004			-0.265819	-0.113545	0.153919	0.0319058	0.138474	-0.311197	0.215889	-0.0845386	-0.0130485	-0.0694137	0.103524	-0.117897	0.57487	0.312533	0.763032	-0.201304	0.489722	0.461342	0.0788335	0.303872
YPO1238	YPO1238	0.615687		1.2128			-0.32326	-0.0988677	0.0525299	-0.147507	0.0299469	-0.276406	0.0221513	-0.173307	-0.00838136	-0.095886	0.400842	-0.509172	1.35372	0.6317	0.084559			0.403218	0.00520075	1.17008
YPO1239	YPO1239	-1.6456																			1.25177
YPO1240	YPO1240	-2.14754		0.300313			-0.317318		-0.087913	0.0999699	0.0142977	-0.541757	0.632837	0.434704	0.323446	-0.0165253	0.0917676	0.322299	-1.527	-0.668139	0.92439					0.929709
YPO1241	YPO1241	-1.89823							-0.0275772	0.00379722	-0.00262283	-0.117426	0.501953	0.496332	0.648678	0.643765	0.132687	0.0100799								0.896685
YPO1242	YPO1242	-2.55656	1.22629	0.127002	0.0586022	-0.314435	-0.198269	-0.207354	0.0352966	0.0642388	-0.0373708	-0.301685	1.03445	0.696246	0.407733	-0.140773	0.0287444	-0.702938	0.60897	-0.267969	-0.0418419	-1.01895	-0.772704	0.0962375		0.808577
YPO1243	YPO1243	-2.61873		0.112099			-0.190397	-0.19461	-0.138881	0.123038	-0.0109354	-0.380954	1.26534	0.836105	0.203042	-0.449784	0.110394	-0.517922	0.624287	-0.149134						0.653767
YPO1244	YPO1244	-2.21178							-0.0841696				1.33198	0.326842
YPO1245	YPO1245	-1.95086	1.04247	1.11097	-0.161469	-0.0263075	0.0666685	-0.265348	-0.0228134	0.142093	-0.070963	-0.209129	1.18949	0.390715	0.0572693	-0.318838	0.477875	0.164725	-0.116174	-0.104473	1.03744	-2.03686	-0.377522	0.567062	-0.219918	0.047452
YPO1246	YPO1246	-1.95375	1.13616	0.552973		0.335736	-0.0903482	0.0215719	-0.144756	-0.0907424	-0.0757818	-0.439451	0.0628402	0.311417	0.295686	-0.165067	-0.171907	0.614934	-0.450818	-0.275264	0.505592	-0.309441	0.253238	0.109148	-0.0896398	0.690961
YPO1247	YPO1247	-1.91704	1.36055	0.566762		0.279296	-0.186062	-0.141657	-0.196587	-0.18666	0.013499	-0.294868	0.466313	0.358955	0.341438	-0.00572293	-0.120969	0.660718		-0.302587	0.139019					0.0525418
YPO1248	YPO1248	-1.92353		0.878806		0.326469	-0.188282	-0.410586	-0.188412	0.00258813		-0.325833	0.922947		0.213422	-0.147123	-0.139622	0.529317	-0.416412	-0.599993	-0.218109					-0.308129
YPO1249	YPO1249	-1.84452		0.894586					0.0988698	-0.0270792			0.730352		0.25587		0.167067									-0.376456
YPO1250	YPO1250	-1.74393	0.642369	0.975508		0.374339	-0.0806489	-0.0534399	-0.231007	0.0811173	-0.0610428	-0.374886	0.629937	0.34582	0.40542	-0.245283	-0.01247	0.229439	-0.0882881	-0.273765	0.175581	-0.499224	-0.119888	0.448391	0.159721	-1.05409
YPO1250a	YPO1251a	-1.68385
YPO1251	YPO1251	-2.03528		0.172611					0.0973721	0.113224	0.0154001	-0.267987	0.159084	0.144147			0.019541	0.430813								-0.537415
YPO1252	stf	-1.97		0.195586		-0.0614109	-0.0517575	0.00548815	0.0326218	0.0737823	0.165678	-0.222509	0.644582	0.558572	0.251435	-0.175107	0.231469	0.524719		-0.0186013	0.293616					0.325621
YPO1253	YPO1253			1.12208			0.0866591							0.2474	-0.123516	-0.140465		1.16368	-1.92546		1.68049					0.811982
YPO1254	bglA	1.4893	-3.30231	-0.33599	0.097272	0.346621	0.104867	-0.0642059	0.0674857	-0.490037	-0.064254	-0.292175	0.0406933	0.188019	-0.195772	-0.24047	1.3125	-1.04425	-0.199228	-0.0837071	0.15841	0.308535	-0.387756	-0.0130933	0.680579	0.159712
YPO1255	YPO1255	-0.942279			0.0356617	0.205584	-0.220144	-0.164089	0.490338	-0.732557	0.147526	0.287207	-0.55278	-0.595261	-0.438874	-0.221506	-0.397091	-0.200304		0.424479	-0.448629				0.10609	-0.611117
YPO1257	YPO1257			0.652112		0.34206	0.00359134	-0.441783			-0.0694989		-0.0368046		-0.243784	-0.156753		0.282028			0.67806					1.09254
YPO1258	YPO1258	-0.0228846		0.401882	-0.589459	0.165162	-0.00526687	0.0597577	-0.096025	0.0232208	0.00998579	-0.453528	0.0509017	-0.0236235	-0.507683	-0.198237	-0.0932941	1.22922	-0.990294	-0.165663	1.36672	0.0399066	0.165193	0.216125	0.215906	0.442818
YPO1259	YPO1259			0.953829		-0.0717888	0.293614		-0.0655573		-0.00982404	0.188854	-0.267219		0.0750243	-0.136175	0.0298117	2.28983	-3.12209	-0.446535	0.869122					0.862612
YPO1260	YPO1260	0.164295	1.40656	-0.0941532	-0.643985	-0.252939	-0.114295	0.240727	-0.304454	0.252457	-0.0260982	-0.0432629	0.0286994	-0.00039054	0.0701648	-0.0374712	-0.0984633	-0.683302	0.484625	-0.222258	-0.372118		0.00206865	-0.26836	0.0673306	0.238456
YPO1261	YPO1261			-0.0145395				-0.221016							-0.143936		0.15229
YPO1262	YPO1262	-0.527064	-0.277218	1.26446	-0.729994	-0.577299	0.223105	-0.128365	-0.285231	0.419396	-0.00494597	-0.155425	0.287149	-0.152438	-0.456826	-0.166971	0.232351	1.36888	-2.0487	-0.842481	-0.0773502	0.978084	-0.778953	-1.13534	0.43404	0.0295418
YPO1264	rplY	-0.672379	-0.240838	-1.68355	-0.938301	-0.778237	0.429914	-0.513787	-0.218607	0.918023	0.0607172	-0.171282	0.174589	0.389509	0.0576504	-0.0229614	0.780793	1.45765	-3.2779	-1.56915	-0.0171689	0.941431	-0.136584	-1.1305	0.349879	0.849715
YPO1265	YPO1265	0.121623		-0.470457		-0.0718148	-0.0769999	0.26089	-0.114208	0.397002	-0.0269418	0.404248	0.18014	0.120542	-0.0304588	0.234023	-0.0274857	0.333647	-0.83536	-0.478784				-0.0471598	0.294821	0.404961
YPO1266	rsuA	0.382541		-0.267659		-0.0876249	-0.147242	-0.131742	-0.0824916		-0.00328295	0.150991	0.310829	0.0676295	-0.347223	0.18461	0.0625798	0.663806	-0.444916	-0.458484	0.715941		-0.0982161	0.0741925		0.265744
YPO1267	bcr, bicA, bicR, sur, suxA	0.566201	0.63137	-0.152592	-0.248172	0.317282	-0.146081	-0.1776	-0.388938	-0.0381486	-0.100909	0.0726242	0.297158	0.179447	-0.0414071	0.117124	-0.0969477	1.0544	-0.0907667	-0.306116	0.863875	-0.149904	-0.190567	-0.107553	0.175254	0.620925
YPO1269	YPO1269	0.868044		-0.356904		0.00680415	-0.777223	0.787759	-0.0188771	-0.0135431	-0.0410969	0.136027	0.387561	0.782332	0.136887	0.434758	1.19	0.440237		-0.0908668	1.2721				-0.175567	-0.6891
YPO1270	YPO1270	0.844518				0.241223		-0.323204	-0.121565		0.0824502	-0.196516	-0.131159	0.471236	0.0923636	-0.0546483	-0.741891	-0.476045	3.09676	0.317157	-1.15709	-0.588115	-0.365009	0.581038	0.325661	0.553336
YPO1271	YPO1271	0.703737		-0.58336			-0.540337	-0.30349	0.0513214	-0.288723	0.0272659	0.0450054	0.0768217	0.499032	-0.0264553	0.234678	-0.369962	-0.266795	1.09099	0.129075			-0.0557136	0.506946	0.0788788	0.464022
YPO1272	YPO1272			-0.621308			-0.852636	-0.384695	-0.0196175	-0.242578	0.0509072	0.0379418	0.119356	0.18485	-0.0894105	-0.0144127	-0.012404	-0.594019	0.59673	0.386706			-0.0901714	0.305746	-0.144763	0.3639
YPO1273	YPO1273								-0.00365396		0.12266	0.189601	0.0329578	0.321396	-0.305609	-0.0894921	-0.376889	-1.16117		0.522903				0.468336	0.00555425	0.684682
YPO1274	YPO1274						-0.236621	-0.0345444			0.203814	0.596354	0.198882	0.147846	-0.133953	-0.144704	0.737875	1.39196	-2.33672		0.495726			0.47508	-0.633383	0.461651
YPO1275	spr	-0.172473		-0.364642		1.04448	-0.463753	-0.272447	0.0401825	-0.251569	0.147066	-0.164244	-0.213387	0.238373	-0.8448	0.141712	-0.088907	0.509157	-0.911866	-0.203996	0.769184		0.264328	-0.151946	-0.377263	-0.376298
YPO1276	YPO1276	0.961504		0.745489			0.189371	-0.134931	-0.0387112		0.0207012	0.0986802	0.668806	0.312876	-0.251485	0.156062	0.00561911	0.242082	-0.165024	-0.250899	-0.402785		-0.0967375	-0.124636	-0.232709	0.908996
YPO1277	YPO1277	0.579389	-1.2603	1.84845	0.490792	-0.174393	0.321112	-0.0336461	-0.169972	-0.0683749	-0.0345917	0.247632	0.0743973	0.194078	-0.0374593	-0.00601086	-0.0910431	-0.484339	0.493265	-0.212049	0.472059	-0.136296	-0.173185	-0.0457879	0.0688809	-0.00657798
YPO1278	YPO1278	-0.203118		-0.442024		0.191283									-0.147484		5.11267	-4.98744			0.482431					2.13662
YPO1279	YPO1279	-0.518552		0.0686038				-0.136797	0.119168				0.275096		-0.323354	0.214497	2.27402	-2.08597	-1.58073							0.491195
YPO1280	YPO1280			0.0101111					0.33038			0.399043		-0.240672	0.134201	0.220193	-0.169596									0.779988
YPO1283	uxuA	0.0648195		0.801977		0.404115	-0.324091	-0.0747011	1.32296	-0.193967	0.026892	0.0827545	-0.358957	-0.20964	-0.0401312	0.197435	-0.290876	0.204013	-0.208092	0.34285	0.2381	-1.8327	-0.0754845	1.79452	0.389371	0.207797
YPO1284	YPO1284	-1.0404	-0.257413	-0.116009	-1.22965	-1.11221	-0.296744	0.0432427	-0.12373	0.363671	0.102557	0.05818	0.0544171	0.0238795	-0.170121	-0.180974	0.818628	-0.732605	-0.982233	-0.69089	0.00821331		-0.318852		-0.413185	0.043111
YPO1285	mtr	0.435744				0.865362	-0.453811		0.0584218			0.266409	0.200569	0.436657	0.00221467	-0.0799075		2.25731			0.610677					0.680136
YPO1286	YPO1286
YPO1287	YPO1287														0.265963										0.180089
YPO1288	YPO1288
YPO1289	YPO1289
YPO1290	YPO1290	-0.151122		0.468844			-0.126358	-0.279449	-0.0133471	-0.292527	-0.00436102	-0.420998	-0.196437	0.0492692	0.394823	-0.0790349	-0.128123	0.541013	-0.699551	-0.183586			0.556024	0.0938754	-0.106618	0.406758
YPO1291	YPO1291
YPO1292	rpiA														0.346324
YPO1294	YPO1294			0.527158					0.453714			-0.401341	0.0390812		0.328732	-0.10306									-0.165728	0.77914
YPO1295	YPO1295								0.0753285		-0.297488	-0.313903	-0.180297		0.402817	-0.155129	-0.191069								-0.00351213	2.63806
YPO1296	YPO1296								-0.0721814		-0.0229042	0.119757	-0.0474439												-0.30975	-0.0628931
YPO1298	fruB, fruF, fpr							-0.109614	0.533523			0.337089	-0.433904		0.52416											0.751328
YPO1299	fruK, fpk	-0.450962		-0.0827887		2.40648	-0.509835	-0.419566	0.70456			-0.235182	-0.358436		0.337238	0.0196537	-0.179494				-0.558088					0.877978
YPO1300	fruA, ptsF	-0.125833		0.063892		2.41693	-0.285864	-0.143223	0.404373		0.0911796	-0.238686	-0.170243	0.776831	0.247209	-0.0403174	0.258524	0.672903	-1.22141	-0.0456048	-0.282574				-0.551491	-0.621855
YPO1301	psaE	1.11718	-1.86324	-0.591351	2.94171	0.337014	1.46994	3.02901	0.201726	1.5331	0.198287	3.06881	3.0635	2.61914	-0.246315	-0.356945	0.908919	0.838959	-0.489735	0.504224	0.557962	-0.068849	-0.108219	-2.12128	-2.10774	0.910774
YPO1302	psaF	1.68922		-0.458478	3.05626		1.84225	3.61881	0.0754429	1.87227	0.0387765	4.08429	3.58399	5.75045		-0.477317	1.56753	0.692545		0.710941	0.741418					1.48608
YPO1303	psaA	3.34375	-3.56435		2.0376	1.53464	1.54236	3.88848		0.951467	4.75607	5.35308	4.60252	6.49092	0.377995	-0.622151	3.21255	0.0100411	3.25947	1.01644	-1.34376	0.335017		4.25682	4.58084	0.448051
YPO1304	psaB	3.6219		0.55427	2.85428	1.52927	1.59711	3.95147			2.61979	5.43647	3.07179	2.92739	0.0496159		2.47925	0.304435			-0.403001			3.04652	1.43019	0.757786
YPO1305	psaC	0.737009		0.629967	0.225486	0.810407	0.959231	2.35061	-0.0604821	0.2003	1.19142	3.80886	0.0642971	2.51455	0.094199	-0.143202	0.623279	0.252078	-0.606607	0.0899956	0.155444	-0.711844	0.3634	1.42585	0.723853	0.504592
YPO1306	nfo	-0.217777		-0.121894		0.220596	0.470884	-0.0410453	0.067091	-0.135662	-0.080429	0.248329	0.0505827	0.434337	0.0598227	0.103219	0.0936453	-0.154987	0.167865	-0.153165	0.28677				-0.0848775	1.69705
YPO1307	YPO1307			1.40674	2.41328		0.818377		-0.225471			-0.312537	-0.129309		0.412754											0.487492
YPO1308	YPO1308	-1.12653		0.213075		0.6946		0.195378	0.241396			0.524833	1.16748	0.249655	0.0955814	0.162076		0.479044			-0.167122					0.00430025
YPO1309	lysP, cadR	-1.17668		0.0231368		-0.670171	-0.0735122	-0.37668	-0.261578	0.75116	0.0754585	0.162583	0.750116	0.344829	0.489745	0.167544	-0.371605	1.58877	-1.88736	-0.845549	-0.874318					0.636618
YPO1310	YPO1310								0.608954		-0.0306334		4.4478	3.9722	2.6336	6.70817										0.427088
YPO1311	YPO1311												1.41909			1.45074
YPO1312	YPO1312										-0.0218915		2.3592	2.73189	2.75401	2.17346										0.622721
YPO1313	YPO1313										-0.103481	-0.202194	2.53947	2.65962	2.40554	2.51361	0.218855	0.704655	-0.5797	0.029907						0.912947
YPO1314	YPO1314	0.213373		-0.139122					0.139736	-0.276459		-0.277791	0.178063		0.414792	-0.0802568		-1.56397	1.97177	0.683706	0.335842				-0.610962	-0.599155
YPO1315	YPO1315														0.0281242
YPO1316	YPO1316	-3.67902		-1.10181	-0.796072	-0.551157	0.205895	0.487609	0.763076	-0.5061	-0.586718	1.17807	-1.81408	-1.59975	0.597091	1.36898	-1.17435	-1.5616	3.79625	2.39083	-1.54555		-0.185717	-0.6244	-3.43982	-0.122378
YPO1317	YPO1317	-3.2398		-1.5378			0.255738	0.570686	0.933835	-0.0426285	-0.457476	0.970955	-1.05154	-1.64305	0.301395	1.36078	-1.46669	-2.43444	4.20873	2.31086			-0.27652	-1.50765	-3.17553	0.0675813
YPO1318	YPO1318	-2.64452		-0.831025		-0.748791		0.579821	0.0693382		-0.600447	0.994454	-0.709799	-1.40359	0.0931932	1.33092	-0.828831			2.44429					-2.32829	-1.22414
YPO1319	YPO1319	-1.85256		-0.855549				0.476764	0.659707		-0.563712	1.01165			0.0658291	1.3218	-0.749136	-1.52977	2.86594	2.43626			0.230865	-1.20834	-2.24718	0.323422
YPO1320	dacC	0.371911		-0.621028	-0.23124	0.346956	0.0874779	-0.143787	-0.0703599	-0.285854	0.0391859	0.211825	0.620875	0.189054	-0.382731	0.260959	-0.360203	-1.90435	2.35513	0.353032	0.145867	-0.684906	-0.461734	0.87729	0.246449	0.142639
YPO1321	sdaC, dcrA, b2796	-0.935951	0.614742	0.101218	0.618323	-0.377352	0.21806	-0.117011	-0.214243	-0.381455	-0.118593	0.220417	0.513859	0.220721	-0.163333	0.307774	-0.750787	0.220875	0.377581	-0.339176	-1.21711	0.475461	-0.00796748	0.416727	2.46052	-0.114643
YPO1322	deoR, nucR										0.0267174	0.204028		0.177856		-0.0277124		0.329009								-0.273959
YPO1323	deoC, dra			-0.0100807			0.420567	0.141551	0.339219	0.380538	0.106396	-0.170954	-0.0355749	0.184193	-0.0155059	-0.287074	0.998534	0.186628	-1.65173	0.0204378	0.236319				-0.428918	2.12137
YPO1324	YPO1324			-0.225834											-0.0180892
YPO1325	YPO1325	-1.41235		1.01181											0.120909			-1.2927
YPO1326	YPO1326											0.549883	0.970242		-0.0141978			1.15706
YPO1327	grxA															-0.376692
YPO1328	YPO1328			-0.26637							0.194899				-0.558259	-0.17151			-0.21795	0.00382183						0.506849
YPO1329	YPO1329
YPO1330	YPO1330			-0.0306015										0.525954
YPO1331	potF	0.365568		0.14679				-0.214939	-0.176074	-0.213432	0.384622	-0.555137	0.0764136	0.632048	0.0349809	-0.174571	0.375391	-0.484777		0.42513	-0.423818					-0.229566
YPO1332	potG			0.267695					-0.270611	-0.0435364	0.0339908	-0.207962	-0.0850435	0.137207			-0.526327	0.647767		0.17001						0.974246
YPO1333	potH								-0.379975		0.056155
YPO1334	potI			0.520777					-0.136014			-0.50432	-0.531569				-0.0469152									0.396522
YPO1335	YPO1335											0.0431767			0.0280692			0.0697286
YPO1336	YPO1336			0.166142				-0.0663925	-0.0813367					-0.0625874	0.217836	-0.0310657	-0.21621	0.788441								0.845831
YPO1337	artJ	0.00921913	0.801314	0.430217	-0.266124	1.17999	0.0149784	0.137576	-0.128803	-0.0743747	-0.0621149	0.131565	-0.259991	-0.10219	0.342672	0.113398	0.068993	0.94779	-0.0888079	-0.103786	0.600779	-0.153451	1.45191	0.668276	0.201365	0.0497165
YPO1341	YPO1341
YPO1342	YPO1342				4.60021		0.398992		-0.00191684			-0.682944	-0.0577713		0.676171		0.113252									-1.14439
YPO1343	YPO1343														0.202037
YPO1344	YPO1344
YPO1345	YPO1345
YPO1346	YPO1346			1.18374					-0.248584								0.421536
YPO1347	YPO1347			1.1917					-0.445652			-0.22989	-0.148499		0.332564	-0.161577	-0.160467	0.78129								-0.788241
YPO1348	YPO1348			0.84826
YPO1349	artM
YPO1350	artQ
YPO1351	artI	-1.17106		0.733718		-0.316808		-0.274094	-0.461788	0.0923751	0.0907109	-0.622988		0.608967		-0.00890195	-0.215259				-1.58299					0.859897
YPO1352	artP	-0.79183		0.469236		-0.0159097	-0.62969	0.156707	-0.0519974	0.373409	-0.00949188	-0.0370767	0.0809175		0.42221	-0.0223089	0.239489	0.749726			-0.322082					0.186772
YPO1353	YPO1353	0.0585515		-0.701169		1.29686	-0.016463	-0.0918204	0.0711444	-0.477945	0.0720609	-0.635584	-0.0250637	0.342107	0.105662	-0.0467947	0.109256	-2.65089	3.78304	1.49094	-0.841102	0.254626			1.42233	0.52142
YPO1354	YPO1354	-0.272932		-0.845319	0.128704	0.468326	0.0232631	-0.154917	-0.0434308	-0.60525	0.0954463	-0.291192	-0.0404221	0.26388	0.180791	0.0441472	-0.523376	-2.02491	2.53144	0.401885	-0.759064					0.482198
YPO1355	YPO1355	0.470973		-0.199467		0.451913	-0.202886	-0.109396	0.191147	-0.277595	-0.0496042	0.289311	-0.248548	0.147368	-0.0562316	-0.0183124	-0.26289	-0.832395	1.02073	-0.0592335	0.455439		-0.505462	0.137151	0.14409	0.405093
YPO1356	YPO1356	-0.0240608		0.0292895		0.889749	-0.482808	0.443899	0.100798	-0.128218	-0.0516854	-0.056293	0.134336	0.2711	0.37635	0.0610961	-0.01739	-0.147768		0.134785						0.47631
YPO1357	ltaA	-0.350872		0.17928			-0.536896	-0.244015	0.174654	-0.0402187	0.159999	-0.047255	0.191101		-0.184365	0.180798	-0.251903									0.298237
YPO1358	poxB	0.206803		-0.627571		1.06747	-0.492633	-0.4658	0.1163	-0.353329	0.181882	-0.707859	0.130554		0.406991	0.588434	0.404957	-2.63575	3.45431	0.59372		-0.144648		2.14458	3.8696	0.591076
YPO1359	hcr			0.28095
YPO1360	hcp			0.450173							-0.0537654							1.12524
YPO1361	YPO1361			-0.198239
YPO1362	YPO1362	1.44873		0.447391			0.0619026	-0.287585	0.0957888	-0.0699051	-0.0527517	-0.0231829	0.338987	0.191798	-0.023552	-0.100201	0.263146	-0.957798	1.46323	0.434918	-0.118638			0.20865	-0.373472	0.616346
YPO1363	YPO1363	0.0577493		0.389023	1.71656		0.284884	-0.34046			0.0959319		0.112709	-0.0672808	-0.126107	-0.110925	1.71963	-0.95666	-1.68343	0.337209				2.55773	2.67196	0.319736
YPO1364	YPO1364			1.46495			0.10794	-0.328387	-0.0584613	0.0460257	-0.0786169	0.0233979	0.219826	0.019237	-0.239714	0.0681031	0.84139	1.34142	-2.24804							0.408843
YPO1365	YPO1365			0.568146			0.0294312	0.0322982	-0.0848986	-0.0999109	-0.0238039	0.0396824	0.166402	0.21461	-0.13409	-0.0868377	0.286729	1.90317	-1.9216	-0.27128	0.754706				0.0899927	-0.498997
YPO1366	cspD, cspH
YPO1367	YPO1367	0.486235		-0.395818	0.414802	0.880377	0.225481	-0.444209	-0.0272549		-0.0776802	0.586074	0.277547	-0.142982	-0.192487	-0.103759	0.463658	0.367692	-0.594051	-0.226524	0.394884					-0.0732526
YPO1368	clpA, lopD	0.759511	-0.210776	-0.389172	1.08762	1.04799	0.19932	0.0391645	0.218482	-0.632905	0.0539141	-0.146565	0.282968	0.0314286	-0.210235	-0.109811	0.690677	0.391411	-0.207823	0.105511	0.0972824	-0.99205	0.166996	0.383117	0.40562	0.0952529
YPO1370	infA	-0.113048	1.51527	-0.314986	-2.17347	-1.34487				0.721013	0.0872408	0.02975		0.135196			0.401126	1.75213			1.26022					-0.180052
YPO1371	aat	0.305013		-0.249853		-0.0237049	0.146288	0.0957693	0.169456	0.0767368	-0.10039	0.0443627	0.00606283	0.225032	-0.18543	0.059803	-0.135655	0.0459495	0.654694	-0.0938691	-0.29314		-0.223505		0.353343	-1.07289
YPO1372	cydC, mdrA, mdrH, surB	0.367693		-0.302262		0.0117014	-0.171828	-0.20181	-0.00924712	-0.238057	0.238197	-0.026836	-0.347688	0.539204	0.119938	-0.113673	-0.144691									-0.173725
YPO1373	cydD, htrD	0.3747		-0.0740772		0.0321261	-0.139528	-0.135994	-0.256027	0.193185	0.0174918	0.24487	0.180477	0.534206	0.00364708	0.0434379	-0.0943965	0.429742	-0.0470257	-0.0639136	-0.455054			0.0813768	0.195869	0.391909
YPO1374	trxB	0.0391456	-0.738859	0.682017	0.905564	0.187443	0.13473	0.012445	0.097195	-0.0831581	0.0442541	0.0982453	0.13122	-0.0295538	-0.306709	-0.114912	0.203445	-0.622081	-0.904283	-0.311901	0.0479195	0.219177	-0.268089	0.0692184	0.306645	-1.56314
YPO1375	lrp, alsB, livR, ihb, oppI	0.277551	-0.41693	-0.215456	-0.193532	1.17174	-0.145995	0.226302	-0.200147	-0.661116	0.128763	0.371245	0.14947	0.126401	-0.733377	-0.0259223	-0.0368705	0.331363	0.294253	0.0300367	1.18443			-0.0176327	0.494041	-0.801721
YPO1376	ftsK	0.353384	0.125371	-0.96081	0.417862	1.24631	-0.343796	0.0175821	0.2029	-0.400408	0.133167	0.231629	0.357649	0.125626	-0.463499	0.0955353	-1.29513	-0.0524472	1.57526	-0.181174	-0.92072	-0.446384	-0.856344	-0.335399	0.220711	-0.198214
YPO1377	lolA, lplA	0.44152		-1.11025	0.000523536	0.765447	-0.375484	0.00977178		-0.390312			0.0245713	0.48686	-0.222257	-0.221267	-0.553702			-0.299943	-0.296936					0.231116
YPO1378	YPO1378	0.292043	0.0867038	-1.12167	-0.468633	0.697565	-0.386246	0.0990194	0.078308	0.0399188	-0.0316939	-0.0213731	0.167057	0.0256311	-0.283048	-0.0614269	-0.636273	-0.668255	0.964677	-0.264492	-0.90257	-0.317924	-0.0642712	0.0533134	-0.0593433	0.235905
YPO1379	serS	0.48877	0.321968	-1.13227	-0.12703	0.631224	-0.248995	-0.165461	-0.126147	-0.483726	0.149875	-0.312973	0.200199	0.127041	-0.712609	-0.0104389	-0.915392	0.375394	1.36337	-0.400017	0.216495	-0.0345742	-0.599377	0.0631268	0.722493	-0.587367
YPO1380	YPO1380	-0.23353		-0.40098		-1.96646	-0.0775677	-0.329265	-0.25857	1.06844	-0.0644598	0.154914	0.271609	-0.57005	-0.02559	0.259487	0.419802	1.46225	-2.00131	-1.38326	-0.181702					-0.680479
YPO1381	pflA, act	-0.106657	-0.193137	1.99279	0.000506732	-0.281222	0.198027	0.269424	-0.0720511	0.23147	-0.0798279	0.195647	0.00230382	-0.440299	-0.523489	-0.435099	-0.86855	-0.842825	1.34149	-0.0918568	0.0611482			0.50106	-0.26867	-0.457398
YPO1382	YPO1382			0.356693	2.59431	-0.158494	0.348635							-0.171161	-0.305915			1.02142			0.834039					0.551238
YPO1383	pflB, pfl	-1.94976	0.317952	0.263442	0.149994	0.537886	-0.265434	0.0392244	0.301475	-0.466675	-0.0383981	-0.191694	0.242928	-0.256756	-0.530784	-0.723312	0.0566962	-2.32951	0.678878	0.493226	-0.882598	0.629063	0.121821	-0.0752902	1.5785	0.196579
YPO1384	focA	-1.23939	1.10006	-0.246683	-0.687848	0.731769	-0.381118	-0.271709	0.423488	0.371325	0.117624	0.0335572	0.23776	-0.998995	-1.3624	-0.643258	-0.39163	-0.665956	-0.200592	0.120109	0.432956		0.400889	-1.09205	-0.556744	0.104431
YPO1385	YPO1385	-1.66616		-0.0779394					-0.570627	0.593956			0.255371		0.018903											0.0123595
YPO1386	ansB			0.26854			-2.73949	-2.3494	0.460958	-3.85129		-1.14788	-3.48501	-5.34194	-0.434586	-0.0324301	-0.197139	0.0566672				0.824163	1.29581	0.491194	0.193134	0.248416
YPO1387	YPO1387						-0.0780997					-0.58011			-0.289255			0.91456
YPO1388	YPO1388						0.40587					-0.390047		0.0458908	-0.265526	-0.326463		2.00517	-2.64025							-0.0398289
YPO1389	serC	0.908286	-0.823632	-1.31938	-0.370463	0.142079	0.0456701	0.122076	-0.458596	-0.629589	0.159267	0.115944	0.16092	0.105072	-0.779429	-0.229627	-0.365748	-2.0916	2.56772	0.387294	0.117974	-0.38352	-0.940718	0.047171	0.200218	-0.189228
YPO1390	aroA	0.710837	-0.835562	-1.31002	-0.263474	0.184713	0.0259898	0.057836	-0.383171	-0.909879	0.0686667	-0.0758782	0.144459	-0.0425139	-0.538052	-0.184365	-0.727304	-2.68883	2.79426	0.38474	-0.0758998	-0.222278	-0.730539	-0.290164	-0.0677889	-0.253646
YPO1391	cmk, mssA	-0.383542	1.34216		-0.796376	-0.256551	0.204604	0.0114812	-0.102281	0.499779	0.0623472	0.305204	0.499392	0.301028	-0.301801	0.217716	0.511556	1.0982	-2.01869	-0.514324	0.427598	0.119141	-0.331475	-0.141265	0.672759	-0.492375
YPO1392	rpsA, ssyF	-1.04168	0.581284	-2.04106	-0.241755	-0.583176	0.355434	-0.131821	-0.454522	0.221576	0.168923	0.0161799	-0.0744074	0.29352	-0.0876099	-0.0688451	-1.36306	1.78522	-0.89072	-0.714627	-0.852272	0.60413	-0.340163	-0.497881	0.347959	0.431362
YPO1393	ihfB, himD, hip																				-0.749991
YPO1394	YPO1394			0.50697			0.0530488	-0.297875	-0.00411824	0.365148	0.0440845	0.124925	0.304213	0.126552	-0.0150153	-0.100567	0.180726	0.0608267							-0.0753697	0.419841
YPO1395	msbA	0.343747	-0.0620145	-0.732085	-0.841539	-0.173625	-0.300028	-0.246194	-0.309299	0.343658	-0.0645446	0.190567	0.225969	0.191741	-0.152942	0.0154327	-0.400404	0.961059	-0.828477	-0.413892	0.159224		-0.462079	-0.756304	0.281145	0.256572
YPO1396	lpxK	0.279744	0.245973	-0.514492	-0.870934	0.0954157	-0.145163	-0.119612	-0.0604312	0.0172331	-0.0516105	-0.0482266	-0.215894	-0.30468	0.183134	-0.0557121	0.174429	0.0997221	-0.171017	-0.250034	-0.0488104	0.104637	0.210357	-0.302791	-0.105838	0.0111822
YPO1397	YPO1397			0.0658482			-0.379063		0.413021	0.363493		0.294733	0.226892	-0.23976	-0.080511	0.416223	-0.141505								-0.557643	-0.0847063
YPO1398	cspB
YPO1399	YPO1399			0.352759		0.250645										-0.227937
YPO1400	kdsB	0.238144	-0.331532	-0.373405	-0.122077	0.130466	0.382267	0.00639798	-0.289788	0.234773	-0.00819251	0.0689187	0.146393	0.180621	-0.0969001	0.106913	0.422179	0.684437	-0.500674	-0.329034	0.412301	0.202616			0.358738	-0.150097
YPO1401	YPO1401	-0.364622		0.319622		0.375494	-0.08093	-0.208478	0.626674	0.413272	0.148103	-0.0136075	-0.0878086		-0.408591	-0.485712	0.161963	0.466033		0.0250482	0.576164				0.0894327	-0.631363
YPO1402	smtA	0.432116				0.352137		-0.158276						0.274849			0.108522				0.776874					-0.106266
YPO1403	mukF, kicB	0.316797		-0.372646		0.32396	-0.205037	-0.0158977	-0.159218	-0.104217	-0.00884341	0.162595	0.226864	0.324663	-0.171432	0.173699	-0.225426	0.513908		-0.375046	0.392703				0.907828	-1.39129
YPO1404	mukE, kicA	0.468512		0.253348					-0.573777					0.533217
YPO1405	mukB						0.0771927	-0.309008	-0.350754	-0.52705	0.0161142	0.0365459	-0.379562	0.494938	0.247952	-0.0408304	-0.701626								0.66206	0.545509
YPO1407	YPO1407	0.243493		-0.883289	1.24056	0.470716	0.320696	-0.205443	0.40925	0.0330092	-0.0517177	0.104179	-0.0128032	-0.551874	-0.345761	-0.190243	0.696675	0.432068	0.0796233	0.187634	0.0805623		0.235238	-0.125764	-0.178365	-0.895341
YPO1408	YPO1408	0.460847		-0.986922	-1.11504	-0.0702134	-0.144187	-0.346812	-0.00136312	0.174797	-0.0136576	0.237497	0.0616952	0.404459	-0.496903	0.289685	-0.553418	-0.409992	1.13292	0.007399	-0.00635359			0.264086	2.12055	0.537471
YPO1409	YPO1409	0.292494				-0.235741	-0.0101975	-0.173732	-0.260386	-0.130874	0.0229076	0.0702864	0.227112	0.18643	-0.312151	0.204315	-0.191528	-0.257947	0.614448	-0.0694616	-0.103838	0.810289			1.53715	-0.0934102
YPO1410	aspC	0.286054	-0.71362	-1.00316	-0.00402324	-0.296959	-0.0324446	-0.0444304	-0.243148	-0.999949	-0.0534021	-0.157897	-0.135298	0.221514	-0.115205	0.0627594	-0.0349026	-1.05916	1.18195	0.406769	0.120489					0.229422
YPO1411	YPO1411	-2.61865	1.57308	-1.57466	-0.378667	-0.363436	-1.68031	-4.03677	0.247847	-0.655036	-0.464247	-0.0522974	-0.0718636	-0.365081	-0.134126	-0.321812	0.519872	-2.11649	0.72754	-0.373118	-2.15863	-0.297153	-1.07286	-1.979	-0.191189	-0.340911
YPO1412	asnS, tss	0.403502	-0.524585	-0.673189	-0.730891	-0.38671	-0.127236	-0.488678	-0.382233	-0.189541	-0.15006	-0.0602593	0.33683	0.0110403	-0.15053	0.0151756	-0.0352073	0.679947	-0.175242	-0.375951	0.215953	0.581009	-0.674488	-0.999719	0.0428998	-0.432176
YPO1413	pncB	0.0775301		-0.391839		-0.290178	-0.255768	0.111704	-0.0226037	0.292633	-0.0373197	0.212566	0.0663895	0.0322988	-0.106748	0.0438459	-0.610719			-0.541998	0.0306045				-0.211239	0.215125
YPO1414	pepN	0.675693	-0.285169	-0.890365	0.458385	0.16775	0.0563111	0.175546	-0.121268	-1.1248	0.105819	-0.183344	0.0851612	0.0854562	-0.234736	-0.122449	-0.799499	-1.63329	2.79926	0.748413		0.245362	-0.492047	-0.787015	0.0163985	0.711507
YPO1415	pyrD	0.657442	-1.51171	-0.835102	-0.180206	-0.0158164	0.332078	0.0849072	-0.257417	-0.505056	0.191937	-0.0653441	0.0874733	-0.180451	-0.386031	-0.0819745	-0.552479	-0.0148852	1.4428	0.213252	-0.0820936	0.400916	-1.14572	-0.879139	-0.402705	0.743036
YPO1416	YPO1416	0.372701		0.284679	0.651469	0.897929	-0.0112127	0.150522		-0.560345	0.114744	0.0622315	0.0106635	-0.18399	-0.756827	-0.162337	0.185641	1.01342	-0.498759	0.166285	1.43697					0.142167
YPO1417	YPO1417							0.0959997	-0.381007	-0.0720314	0.200226	-0.000426539	0.0326515	-0.179088	-0.509006	-0.086047	0.220073	0.735406		-0.682248						0.247475
YPO1418	YPO1418			0.03312				-0.0652166	-0.132221		-0.10634	0.0758101	0.230908	0.192707	0.203367		0.370426	1.13484	-2.82563							0.255
YPO1419	uup	-0.492414		-0.714657				-0.104687	-0.248255	0.397877	-0.0924743	0.242261	-0.130669	0.101725	0.127034	-0.0420914	-0.147305	0.468193		-0.970219					0.225107	0.388867
YPO1420	pqiA	0.2432		-0.406529		0.130211	0.104322	-0.142037	-0.0201099	0.491271	0.0177477	0.464417	0.10171	0.139479	-0.153931	0.081284	0.0450187	1.89497		-0.183315	0.724476				-0.0627023	0.94458
YPO1421	pqiB	0.0122408		-0.303674		-0.0537	-0.266846	-0.283571	-0.149162	0.0520092	0.0204771	0.202361	0.382561	0.359065	-0.0995286	0.101634	-0.22646	1.5797	-0.71783	-0.147423	0.239539	-0.811243		-0.0200741	-0.38068	0.169305
YPO1422	YPO1422	-0.162036		-0.316443		0.198752	-0.213731	-0.275194	-0.0612164			0.828366	0.379353	0.614598	-0.140326	-0.0372858										0.244883
YPO1423	YPO1423
YPO1423a	rmf
YPO1428	YPO1428										-0.0583033	0.0184412	-0.334936	-0.127009				1.00634							-0.195562	0.327254
YPO1429	YPO1429
YPO1430	fabA	-1.14047	0.218941	-0.916462	-0.70105	-0.58254	0.485294	0.0165198	-0.250047	0.223464	0.163812	-0.0343444	-0.13404	0.193278	-0.303221	-0.136902	0.286706	-0.152276	-0.300343	-0.432501	0.158909	-0.196129	-0.490043	-0.579301	-0.428366	0.575211
YPO1431	YPO1431	-0.0220116		-0.365433		0.147855		-0.118178	-0.454888	-0.109728	0.0385725	0.0710441	0.101497	-0.143779	0.155542	0.157148	-1.03795	1.2097		-1.13467					0.295893	-0.372111
YPO1433	YPO1433	-0.144861		0.00465632	1.01644	0.171009	0.297617	0.0282952	0.0943236		-0.0674653	0.0690413	-0.166037	-0.126343	-0.13992	-0.130478	0.458313	-0.483459	-0.259427	0.365673	0.223609		0.555701		0.0786453	0.438069
YPO1435	ompA, tolG, tut, con	-1.03614	-0.134208	-0.766402	-0.0940045	0.203099	0.236453	-0.372979	-0.101722	-0.0292234	0.0443109	-0.338436	0.205839	0.395011	0.0823645	-0.0379156	1.10564	-0.464569	-1.61562	-0.992886	-0.549856	-0.963604	-0.380386	0.200187	0.236783	0.489002
YPO1436	sulA, sfiA	-0.385917		-0.369686	0.60578	0.645924	0.127712		1.9065	-0.275878	0.19455	0.104221	0.44445	0.00671567	0.017292	-0.0419286	0.195083	0.165876	-0.316132	-0.188968	0.32646					0.628907
YPO1437	YPO1437			-0.211976			0.0706609	0.255709	0.0687587	0.0103658	0.0962976	-0.00689381	0.0609063	-0.101492	-0.331222	-0.0334138	0.50838	0.882299	-0.511201	0.295272			-0.0766052	0.389197	0.144693	-0.466383
YPO1438	YPO1438			-0.367568			-0.18163	-0.147205		0.204291	-0.173402	0.492759	0.399408	0.117517			-0.0444183	-0.264768		0.0389009					0.698019	0.183197
YPO1439	YPO1439	1.14187		-0.429188		0.143823															1.00661
YPO1440	YPO1440	0.924791		0.0574492				0.0474542	-0.0602553	-0.509985	0.0650539	-0.129454	0.166177	0.248692	-0.346471	-0.190244	-0.238673	-0.470709	1.28216	0.43671	0.410691		-1.0346	-0.241399	0.153871	0.196878
YPO1441	mgsA
YPO1442	YPO1442			-0.641874					-0.384603			0.561863	0.0517714	0.197209	0.232589		0.0845044				0.0554646					0.884921
YPO1443	YPO1443			2.04823
YPO1444	YPO1444
YPO1445	YPO1445			-0.192954					-0.538714	0.435736	0.160533	0.109644	0.40434		0.0918569		0.255234	0.948725								0.290095
YPO1446	YPO1446			0.772651		0.0204988					-0.00488745	-0.00582361				-0.345045		-0.577885			0.565482					0.97778
YPO1447	YPO1447											-0.30598						0.546018			1.44467
YPO1449	cnf	1.68611		1.44529	4.45819	0.202097	1.96411	0.00681109	-0.775186	0.0853822	-0.228763	0.393276	-0.381563	0.414243	0.060646	-0.195136	0.902337	-0.264514	0.662685	-0.178495	2.78747		-0.78766	-0.812857	-0.574188	0.475728
YPO1451	YPO1451	0.655766	-0.753371	0.17435	-0.348113	0.124254	-0.0351685	-0.0356981	0.139202	-0.340804	-0.11695	-0.235075	-0.0261333	0.296593	0.259998	-0.00258043	0.306111	-1.55819	1.36048	-0.00905113	-0.222362	-0.346681	-0.111147	0.59955	0.97786	0.278454
YPO1452	YPO1452			1.06159		0.264542	0.324517	-0.186259		0.376603		-0.0590586	0.254482		0.0952126	-0.000649875	0.729854	-0.057246	-0.718174		0.890701					0.301373
YPO1453	YPO1453
YPO1454	YPO1454													-0.0136895
YPO1455	YPO1455	0.688309				0.822552	0.715277	0.175025	0.265117	-0.234834	-0.114936	-0.158396	0.254826	-0.1345	0.24214	-0.00587157	0.821795	0.488745		0.278682	1.09162				-0.703728	0.838325
YPO1456	YPO1456	0.421192		0.642605		-0.0974342	0.582227	0.19855	-0.0701219	-0.0502993	-0.130032	0.114168	0.0491719	-0.0920289	0.178958	0.163264	0.245278	0.0603388	0.154931	0.262474	0.836404		-0.348433	0.204425	-0.314693	0.0649439
YPO1457	YPO1457	1.39203		0.34652		-0.364788	0.599348	-0.0115699	-0.0889752	-0.219902	0.0253099	0.103767	0.20359	0.0063431	0.0158293	-0.00317619	0.317204	0.0928364	0.48931	0.188424	0.780527		-0.519954	0.389133	-0.93937	-0.721785
YPO1458	YPO1458			0.929614			0.16329	0.621173	0.0069237		-0.00708865	-0.00975907	-0.0260623	-0.00670439	0.27125	0.0706796	-0.568167	0.194564	0.859354	0.037883	0.282051					-0.160545
YPO1459	YPO1459			0.769201			0.0967296	0.701216					-0.0575137	0.0812161	0.0709221	-0.029936	-0.13739	0.188381	0.680542	-0.212214						0.945465
YPO1460	YPO1460			2.03712			0.0858469	0.641968			0.0655335	-0.00315491	0.195781	0.0909078	0.20101	0.0847784	-0.0196795	0.132384	1.29218	-0.0768718						0.475079
YPO1461	YPO1461			0.167806			-0.130092				-0.0825332					-0.0109299
YPO1462	YPO1462
YPO1463	YPO1463						0.063919		0.282357			-0.585005			0.0869068	0.0646956	0.0929572	0.708937		-0.440308						0.194569
YPO1464	YPO1464												0.0671872
YPO1467	YPO1467
YPO1470	YPO1470
YPO1471	YPO1471
YPO1472	YPO1472											-0.60544													-0.268473
YPO1473	YPO1473											0.163395	0.433441				0.244738	0.232449
YPO1474	YPO1474						0.237529								0.185474	-0.200946
YPO1475	YPO1475
YPO1476	YPO1476			1.24967		0.32171	0.0534746	0.0805163	0.0178788	0.278962	0.0822924	-0.232256	0.108524	0.132079	0.320468	-0.188603	0.197832	0.120426		0.0343209				0.261979	-0.449727	0.600223
YPO1477	YPO1477
YPO1481	YPO1481			-0.573276													-0.145637
YPO1482	YPO1482
YPO1483	YPO1483								-0.0877309	0.027789	0.129999	-0.524709	-0.317141	0.0965671	0.461526		-0.226731	0.176478							-0.24666	0.865563
YPO1484	YPO1484														0.379412
YPO1484a	YPO1485a
YPO1485	YPO1485
YPO1486	YPO1486
YPO1487	YPO1487
YPO1488	YPO1488
YPO1489	YPO1489
YPO1490	YPO1490													0.0167698
YPO1491	ybiT	0.047903	1.04168	-0.772646	-0.793162	-0.842391	0.0765459	-0.0380401	-0.334016	1.08939	-0.0248523	-0.0347218	0.57568	-0.0217409	0.0771417	0.0383185	-0.11647	0.401632	0.01175	-0.61629	-0.505252	0.896129	-0.818697	-1.26503	-0.117362	0.322579
YPO1492	YPO1492
YPO1494	moeB, chlN
YPO1495	moeA, chlE, bisB, narE	-0.0446557		-0.234414		0.125941	-0.0809275	-0.0420515	0.043523	-0.00782923	-0.150686	0.0581407	0.136122	0.0666621	0.0340386	-0.0233768	-0.429185	-0.0896934		-0.295532	-0.383934	0.482806	-0.196567	-0.341421	0.345987	0.432721
YPO1496	YPO1496						0.452228	1.70725					2.0522		-0.255511
YPO1497	YPO1497
YPO1498	YPO1498
YPO1499	YPO1499						0.896362			1.12537			3.83349
YPO1500	YPO1500
YPO1501	YPO1501							-0.40102			-0.129661	0.0662013	0.341013	-0.820223		-0.341386									-0.193557	0.334238
YPO1502	YPO1502	-0.489951	-0.324497		0.308807	0.684315	-0.0872482	0.0875194	0.130614	-0.509343	-0.183171	-0.0347935	-0.387358	-0.598783	-0.0160503	-0.498194	-0.427953	-1.87142		0.190899	-0.491826	0.336901	-0.0410402	0.138169	-0.15434	-0.227586
YPO1503	YPO1503				1.07454		0.0972635					-0.134969	-0.125119				-0.317962								-0.0483558	-0.567843
YPO1504	YPO1504	0.0118712					-0.215924	-0.0663745					-0.152064		0.0216009	0.0455318	0.105029	0.31596		-0.280005					0.276318	0.512681
YPO1505	folE	0.366232		0.125482	-1.26734	-0.870743		0.171049			-0.0271112	0.517244	0.32782	0.322446		-0.0741445	0.390984	-0.481984			0.297099					0.0109177
YPO1506	yeiB	0.405011		0.458978				0.0900793			-0.208206	0.368298	0.0253686	0.282718	-0.311581		0.18676	0.0638684			0.530765				-0.263265	0.466223
YPO1507	mglB													0.541576											1.52873
YPO1508	mglA	0.199894		0.414647			-0.173857	0.521785	-0.0373194	-0.390898	0.163515	-0.288106	0.484685	0.616026	-0.627332	0.276218	-0.329534	0.726128	-0.86921	0.324565	-0.148447	-2.20889	-0.432929	2.01114	1.99332	0.131547
YPO1509	mglC	0.217428						0.237021	-0.0872	-0.289836	0.0349236	-0.243301	-0.298756	0.532112	-0.451043	0.298805	0.0408145	1.10141	-0.616099	0.264819		-1.86842		1.76936	0.622585	0.178523
YPO1510	sanA
YPO1511	sfcA, maeA	-0.546645	0.709338	-0.784679	0.065941	0.0190718	-0.48897	0.0922825	-0.246571	-0.406174	-0.132139	0.213408	0.209523	0.28708	0.0295061	0.226991	-0.159172	-0.449687	0.542082	-0.430787	-0.651186	-1.03541		1.11602	0.532288	-0.0949292
YPO1512	cdd											-0.0750289	0.182551		-0.245453							-3.75972		3.28301		-0.173541
YPO1513	yohK	1.3908		0.685241												0.139194
YPO1514	yohJ
YPO1515	YPO1515			0.252016			0.516275					0.259155		-0.150198		-0.0653668		0.922738								1.06281
YPO1516	YPO1516	-0.909098	-0.958397	-1.82736	-0.580149	1.30649	0.449646	1.44802	0.547622	1.4195	-0.288512	0.574239	0.0633286	-0.03394	0.0351949	0.589767	-0.606473	-0.0833334	0.34356	0.517834	-0.999924	-1.0524	0.194448	-0.247895	-1.79744	-1.05049
YPO1517	YPO1517	-0.0724418	-1.64672	-1.85237	-0.62726	1.44632	0.529764	1.61036	0.69767	1.45275	-0.417231	0.623679	-0.38923	0.230561	0.38605	0.927652	-1.21569	-1.38006	1.55238	0.922143	-1.19537		0.465438	-0.817648	-2.89274	0.15606
YPO1518	YPO1518						0.385274		-0.165967		-0.0177151	-0.243303	0.136641		0.119189	-0.101771	0.674588	-0.280141								0.480027
YPO1522	metG	-0.23056	0.727542	-0.80396	0.123909	-0.200854	-0.175459	-0.16077	-0.344948	-0.0695146	-0.0409156	0.186414	0.181016	0.00879029	0.0343986	0.106489	-0.0785925	-1.87845	1.57751	-0.16724	-0.911166	1.05807	-0.5544	-0.980284	0.332682	-0.988766
YPO1523	YPO1523	-0.217265	-0.131792	-0.502831	-0.534999	-0.118842	-0.232721	-0.109295	0.0868316	-0.307337	-0.0187312	0.0138489	0.398647	0.0288567	-0.434479	0.0150634	-0.796079	-0.888761	1.74569	0.617379	-1.25356	-0.0298455	-0.490849	-0.118736	0.0925049	-0.544263
YPO1524	udk, b2066							-0.065703	-0.0758225	0.485839	0.0498531	0.222318	0.596101	0.191542	-0.226381	0.256508	-0.484906	-0.0392458		-0.769219					0.29942	0.132571
YPO1525	dcd, dus, paxA, b2065	0.0228822		-0.356781	-0.762276		-0.0501853	0.0642032	-0.212955	0.102517	-0.0103399	0.281589	0.31827	0.393609	-0.0822225	0.190652	-0.123329	0.131623		-0.39466	-0.259657		-0.234028			-0.0678307
YPO1526	YPO1526	0.217735	0.356434	-0.116623	-0.494124	-0.204072	-0.114807	-0.126135	-0.0249642	0.455511	-0.0625859	0.175085	0.02974	0.313267	-0.0747396	-0.00513546	-0.232703	0.842898	-0.0784881	-0.187722	-0.111526	0.673755	-0.370748	-0.351062	0.27863	0.542782
YPO1527	YPO1527	0.20242		0.136106	0.229512	0.102847	-0.547113	-0.539564	-0.0824334	0.433846	-0.087867	0.470029	-0.266881	0.183668	-0.257339	-0.51915	0.337153	2.8637	-1.224	-0.253149	0.479213	-0.918613	-0.660766	0.686376	0.299594	0.193934
YPO1528	YPO1528			1.2948	3.79861		-0.298233	0.200248	0.887039		-0.0897873		3.38446	3.10192	2.3095	3.15425	0.591856	1.14073						0.981936		0.604451
YPO1529	YPO1529	0.369239		0.0641522	3.09555	1.29123	-0.694817	1.00815	0.764952		-0.283101	0.486398	2.52963	3.15852	2.14044	2.53311	-0.292769	1.41755		0.661725			-0.0238721	0.94031		0.605829
YPO1530	alcA	0.298329	-1.86312	-0.0821669	1.64943	1.2093	-1.10559	0.764577	0.455916	0.459575	-0.281929	0.208242	2.0504	2.49847	2.21336	2.50229	-1.324	0.161407	2.09296	0.811886	-1.34283	-1.71016	-0.249002	0.951565	-1.10234	0.669807
YPO1531	alcB	0.134085	-1.7731	-0.515716	0.823065	1.25687	-1.52484	0.818803	0.357043	0.351574	-0.248504	0.184353	1.79649	2.59974	1.76843	2.08545	-1.20934	-0.59371	3.25911	0.580424	-1.2496	-1.2985		0.65451		0.880949
YPO1532	YPO1532	0.100848	-1.4084	-0.366782	0.243788	1.163	-1.70092	0.767951	0.267874	0.214064	-0.269914	0.0656897	0.969153	1.95392	1.99724	1.82256	-1.16927	-0.98259	1.81298	0.437888	-0.748778	-1.10932	-0.0891211	0.573199	-0.437253	0.00946465
YPO1533	YPO1533
YPO1534	YPO1534			0.513205		0.838891	-1.51042	-0.237551	0.137137	0.0537451	-0.150017	-0.411939	0.002001	0.460541	0.561922	0.139418	-0.039001	0.469511		0.0785502						1.009
YPO1535	YPO1535			0.541857		0.928466	-0.97885	-0.281454	0.0524473	0.126415	0.0447202	-0.402146	-0.050295	0.462625	0.488665	0.0236111	-0.0611585	0.523693		0.146068						0.712133
YPO1536	YPO1536			0.24338		0.944704	-0.973845	-0.511739	0.0695984		-0.257893	-0.240178	0.3609	0.913582	0.622327	0.180709	0.140139	0.0864073	0.580853	0.24388	-0.0613839					0.69656
YPO1537	YPO1537	0.20258		-0.0994284	1.41009	0.94643	-0.675304	-0.593173	0.138308	-0.218279	-0.402603	-0.508991	0.471709	0.985416	0.597224	0.647806	-0.595649	-0.31417	2.16445	0.0128561		-1.59615	-0.247975	0.516924	-0.174028	0.636685
YPO1538	YPO1538	2.87713	-1.14633	2.11345	2.13329	0.162567	-0.337138	-0.51059	0.278304	-0.33075	-0.37504	-0.398713	1.46023	1.22687	0.507886	0.786356	0.0971132	-0.00999297	0.568889	0.111812	-0.0748474		-0.765511	0.520623		1.26956
YPO1539	galU	0.383077		0.0682813	1.59832		0.172305	-0.0176846	-0.0351686	0.213468	-0.0843557	0.00411653	0.181849	0.645931	-0.562707	-0.0341019	1.47768	0.254062	-1.07761	-0.197866	0.623342	-0.751674	-0.169236	0.987297	-0.049652	0.596711
YPO1540	galF	0.496233		-0.28954	0.42216	0.426976	0.0603964	-0.105954	-0.078457	-0.224748	-0.0625216	0.0220631	0.397333	0.0524601		-0.136277	0.771843	-0.329015	0.721088	-0.220895	0.488661	-0.638692	-0.0306819	1.22266	-0.399825	0.449337
YPO1541	gnd	-0.295948		-0.818427	-0.541341	-0.491657	0.0328052	0.286562	-0.199923	-0.717365	0.100941	0.215958	0.165809	0.227829	-0.446981	-0.013049	-0.830842	-1.65351	1.7314	0.0510526	-0.429659	-0.274534	-0.73281	-0.0796678	-0.187205	0.0245268
YPO1542	hisI, hisIE
YPO1543	hisF
YPO1544	hisA
YPO1545	hisH
YPO1546	hisB	-0.0618889		0.0866238		0.358793
YPO1547	hisC	-0.209095		0.149019		-0.100376	0.148968	-0.0738659	-0.285624	-1.08092	0.147886	-0.449629	-0.137479		-0.0620539		0.392756	-2.54622							-0.0117582	0.243517
YPO1548	hisD	-0.127114		0.124652		-0.153619	0.292947	-0.0288841	-0.642004	-1.44627	0.00576649	-0.403125	-0.242109	0.377154	-0.00720189	-0.178878	0.742201	-1.72843								0.544531
YPO1549	hisG	-0.138084					0.0588435	0.259644			-0.227164				-0.271841	-0.172596										0.325606
YPO1550	YPO1550
YPO1551	YPO1551	0.637556		0.0086541			0.0108273	0.281843	-0.0537523	-0.0691347	0.0967827	-0.0277484	0.035741		-0.246462	-0.171696	0.265373								-0.553175	0.842975
YPO1552	YPO1552			-0.074302			0.0641384		0.0812789	0.11387	-0.00369379	0.111878	-0.286307	-0.317644	-0.087424	-0.0607921	0.560475	0.0189194	0.173734	0.262695	0.0470407		0.84825		-0.325799	0.298145
YPO1553	YPO1553																	0.745361
YPO1554	YPO1554			0.0749867				0.252487			0.0332939	0.197419	-0.753391	-0.528877	0.327531	0.594322	-0.740128	-0.235643							-1.05786	1.02031
YPO1556	YPO1556								0.722708	-0.538148		0.713794	-0.837568		0.530943	0.811202	-0.309166	-0.256938							-1.77288	-0.163801
YPO1557	yeeF	-0.596226	0.989607						-0.860018	0.863886	0.0351225	-0.118949	0.403072	0.111661	0.382331		0.22743	3.01934	-3.72143		-0.116255					0.483312
YPO1558	sbcB, xonA, cpeA						-0.451594	0.285365		-0.102156	0.0201867	0.321707	0.345648	0.255326	-0.0704307	0.419114	-0.726973			-0.244479						0.473048
YPO1559	YPO1559																3.75274	-3.07709
YPO1560	YPO1560
YPO1562	YPO1562	0.800142		0.272529		0.0787596	0.13194	-0.23937	0.207622	0.21673	0.0132025	0.473885	0.145411	-0.0119975	-0.056344	-0.148959	0.633605	0.794615	-0.360003	0.252002	0.907324		0.249097	0.335961	-0.164085	0.784032
YPO1563	YPO1563	0.414732		0.382549			0.0199956	0.04093	0.0794213	0.0166846	-0.0306963	-0.181086	-0.170988	-0.148712	0.196868	-0.134686	0.243244	0.467388	-0.903579	-0.0297477	0.513412		0.386434	-0.0515496	-0.333286	-0.316484
YPO1564	YPO1564
YPO1565	YPO1565
YPO1566	YPO1566							-0.196008				0.00746924		0.441088	0.254126		0.4325								0.323734	0.472223
YPO1567	YPO1567	0.450179		-0.139232		0.768307	-0.15622	0.0665882	0.206888	0.0232601	-0.0624013	-0.450877	0.185528	0.457625	-0.198775	-0.0515107	0.708469	-1.58364	0.331299	0.570748	-0.314975	-1.29845	-0.162014	1.4975	0.566415	0.487708
YPO1568	YPO1568
YPO1569	lldD, lctD
YPO1570	argG	0.842183		1.0252		0.535571	9.75295e-05	0.394664	-0.4252	-0.563922	-0.363334	-0.372136	0.506799	0.489198	-0.0413347	0.14251	-0.0103497	-0.516961	0.99328	-0.13462	0.439613		-0.33483	-0.935641	-0.206238	0.0260523
YPO1571	yeeO											0.245652													-0.0601882
YPO1572	YPO1572						-1.18319	-0.179624							0.126615		0.206174
YPO1573	YPO1573
YPO1574	YPO1574						0.098359
YPO1575	YPO1575
YPO1576	YPO1576
YPO1577	YPO1577														-0.0614042		-0.130559
YPO1578	YPO1578
YPO1579	YPO1579						-0.557131			-0.551619	-0.098671	-0.0285318	-0.486765		-0.155174	-0.155785	0.339903	-0.366654							0.0465858	0.676117
YPO1580	YPO1580			0.115862			-0.314827	0.213345	0.19436	0.0648965	-0.0192245	0.160633	0.0305605	-0.104617	-0.26614	-0.206963	0.694158	0.17057	0.303943	0.455556						0.554366
YPO1581	rafA																-0.0922329							2.24358
YPO1582	lacY, b0343														-0.00755915	-0.040191						-2.52924		2.93103
YPO1584	YPO1584
YPO1585	YPO1585													0.028837
YPO1586	dinI						0.260213		1.50412	-0.183903		-0.048593	0.119926	0.0177178	-0.129942	-0.313908	0.467606	-0.906625								0.346726
YPO1587	pyrC, b1062	-0.338357	-0.0241191	-0.796302	-0.462204	-0.812099	0.0571948	-0.12759	-0.0949059	0.319677	-0.0799698	-0.00676106	-0.0776213	-0.153769	-0.0713725	0.0120693	-0.0465367	-1.47864	0.303624	-0.136773	-0.581118		-0.511399		0.134997	0.152592
YPO1588	YPO1588
YPO1590	rne, ams, hmp1	-0.0382926	1.09445	-1.71829	-0.27772	0.812376	-0.345913	-0.380134	-0.423859	-0.943177	0.0779337	0.00615935	-0.411474	0.0218422	0.143037	-0.0850162	-0.751306	-2.57628	0.995706	-0.511862	-2.4642	0.263944	-0.198962	-0.306642	1.29785	0.51577
YPO1591	rluC	-0.674269	0.396867	0.100986		-0.677148	0.168389	-0.171433	-0.0620657	1.04341	-0.00721245	0.401641	0.299377	0.242791	-0.246935	0.153704	0.00369719	1.88964	-3.32127	-1.23233	0.734151			-1.29	0.191857	-0.852592
YPO1593	YPO1593	0.252635	0.540749	-0.00196542		0.342482	0.0527383	-0.232779	-0.167875	-0.0147152	0.0973622	0.0333323	-0.0530737	0.0861865	-0.0388934	-0.0711799	0.337677	1.89744	-1.29702	-0.383735	1.15558					-0.259058
YPO1594	YPO1594	-0.590024	0.25156	-0.480004	-1.1546	-0.634439	0.209449	-0.125399	-0.174865			0.113322	0.181415	0.0908334	-0.0674058	-0.116587		1.08624	-3.13144	-1.3658	0.280106	0.719612	-0.450435	-1.34998	0.243463	-0.685153
YPO1595	rpmF								-0.0733653		0.15736	-0.160519	0.089709	0.133919				0.646809	-3.35642							-0.657733
YPO1596	plsX
YPO1597	fabH	-0.252311	1.22293	-0.660553	-0.823378	0.656829	0.274511	0.127279	-0.205092	0.546681	-0.0677271	0.421836	-0.0551556	0.07423	-0.27093	0.102538	-0.936999	2.11395	-1.6008	-0.668934	1.12983	0.131453	-0.482144	-0.55376	0.503099	0.384001
YPO1598	fabD, tfpA	-0.086051	0.0935354	-0.759851	-0.588339	0.00340955	0.33078	0.0841466	-0.222802	0.312063	0.00491167	-0.0234006	-0.245568	0.105075	-0.0364176	-0.0362032	-0.876407	0.933994	-1.1561	-0.439657	-0.368621	0.276622	-0.524236	-0.20834	0.376226	0.294693
YPO1599	fabG	-0.128305	0.393626	-0.90916	-0.773413	0.0363089	0.199053	0.0285635	-0.311833	0.120217	0.0623074	0.127558	-0.114016	-0.0324815	-0.260268	-0.0293517	-1.06068	0.422264	-0.681716	-0.553155	0.232331	0.588591	-0.658085	-0.707572	0.449026	0.0211449
YPO1600	acpP	0.0370025		-0.627458	-0.951227	-0.244707	0.244264	-0.334131	-0.202113	0.35888	0.031096	-0.0802193	0.109416	0.0301828	-0.394385	-0.223268	0.925896	-0.549691	-0.578993	-0.910587	0.180825	0.517713	-1.41393	-0.783458	0.787694	-0.197501
YPO1601	fabF, fabJ	-1.36731	1.81588	-0.281032	-0.896284	-0.287286	0.191306	0.0868611	-0.257325	0.415672	-0.133379	0.0283745	0.0182435	0.0176267	0.0636697	0.0640099	-0.21503	1.55912	-0.61782	-0.513264	0.469802	0.169949	0.408991	-0.355507	0.077043	0.382117
YPO1603	pabC
YPO1604	yceG	0.55847		-0.0117117		-0.344805	0.0672388	-0.0491687	-0.192806	0.505426	-0.0498477	0.223254	0.477797	-0.0777776	-0.208175	-0.00605971	0.00920871	0.345559	-0.859452	-0.284484	0.515158		-0.354578	-0.522568	-0.286229	0.592694
YPO1605	tmk	0.4815		0.336046		0.0876058	-0.0167623	-0.117491	-0.0781082	0.273066	-0.163225	-0.0475053	0.154379	-0.0332096	-0.000868179	0.0532496	0.14683	0.145407	-0.0226394	-0.473849	0.0173843		0.154712	-0.0519519	0.1548	-1.39381
YPO1606	holB	0.655465		0.0105773		0.0711317		0.2318	-0.315315		0.102377	0.575721		0.0778178	0.156279	-0.0950788	-0.0233515	0.18699							0.217213	0.565688
YPO1607	YPO1607	0.874083		-1.0114		-0.630083	0.11036	-0.0814186			0.0315212	0.736626		0.603006	0.131008	-0.372268	-0.0616683	-0.176091			-0.805551					0.38458
YPO1608	ptsG, glcA, umG	1.09074	-2.87529	-1.99562	-0.949939	-1.20005	-0.233932	0.00149924	-0.343812	-0.214998	0.212565	-0.0228059	-0.0274956	-0.0436678	-0.0985865	0.210224	-1.30084	-0.851712	0.619918	0.415367	-2.02492	0.625768	-0.964353	-0.826575	1.33684	-0.701502
YPO1610	YPO1610	-0.0105398	-0.297034	-0.185928	-0.12458	0.178558	0.00156775	0.0601909	0.044364	-0.123045	-0.154882	0.000147053	-0.034517	-0.0218959	-0.403421	-0.0560076	0.223711	-0.812041	0.317825	0.0582216	0.441874	-0.545535	-0.378965	0.529105	0.187252	0.490282
YPO1611	YPO1611	0.543047		-0.118348		0.693847		-0.223338							-0.172725						0.757955					0.347318
YPO1612	ycfL	0.70647		0.349538		0.676172	0.178492	-0.141914			-0.166502				-0.224265		0.0772263				0.236405					-0.0904913
YPO1613	YPO1613	0.331149		0.380938		0.801123		-0.0252366						-0.0877377							0.559202					0.205501
YPO1614	YPO1614							-0.139636	-0.046734		0.0665167	-0.0374123	-0.0993244	-0.091004			0.0482822	0.379801		-0.274262					0.25085	0.0229204
YPO1615	ycfO	-0.17273		0.682017		0.458078	0.282587	0.164105	-0.516627	-0.148241	0.0246902	-0.141478	-0.1714	-0.320666	-0.264196	-0.229976	-0.677711	0.990552	-0.0115727	-0.27642	0.419617		-0.257829	0.0141331	0.717323	-0.111631
YPO1616	YPO1616	-0.455349		0.121121		0.585064	0.187006	0.0265268						-0.237302	-0.23893	-0.528439					0.311366					-1.22075
YPO1617	ndh	-0.598535	-0.627504	2.67773	0.212316	0.459409	0.320621	0.288567	-0.249526	-0.139991	-0.067517	-0.110101	-0.0684828	-0.371226	-0.236857	-0.224675	-0.687319	0.615419	1.54785	0.39593	0.403748	0.743105	-0.176004	-0.232674	0.540178	0.18148
YPO1618	YPO1618
YPO1619	YPO1619						0.168442											1.37026
YPO1620	YPO1620
YPO1624	ycfJ	-1.05731		-0.0546532			0.0379481	-0.256333	0.194105		0.122887	-0.415226	0.183018	0.175257	0.124268	-0.189288	0.510291	-0.636152	0.71905	0.465957						0.0398762
YPO1625	mfd	-0.615937	0.302426	-0.250796	-0.30073	-0.0180586	-0.0353945	-0.00310978	-0.560894	-0.0890181	-0.00756998	-0.13994	-0.299233	0.12984	0.16841	-0.0317036	-1.03675	-0.197756	1.74285	-0.571168	-1.70117	0.162595	-0.117697	-0.15209	0.473463	-0.191154
YPO1626	lolC	0.124185		-0.341337		-0.0490466	-0.13861	-0.557823	-0.168105	0.231436	0.0252283	0.20369	-0.0791167	0.0816952	-0.056987	0.107372	-0.0390736	0.917857	-0.813284	-0.579524	0.891011		-0.141061	-0.657298	-0.0546482	0.328631
YPO1627	lolD	0.155477		-0.458007	-0.671856	-0.0652479	-0.0918264	-0.0706229	-0.230936	-0.540387	-0.00626111	-0.150382	-0.106853	0.071414	-0.128809	-0.153494	-0.190815	-0.389756	1.05115	-0.175756	-0.421695	0.23243	-0.121729	-0.254922	0.429402	0.72051
YPO1628	lolE	0.289636		-0.649054	-0.790973	-0.0814819	0.120098	-0.223513	-0.188147	-0.0854135	0.00735319	-0.0115012	-0.224694	0.130825	-0.218371	-0.0994745	-0.648289	-0.0505235	0.811343	-0.362426	-0.161341	0.217963	-0.394335	-0.378903	0.387521	-0.846075
YPO1629	YPO1629	0.21691		-0.784304	-0.778872	-0.140369	0.103783	-0.15876	-0.0184223	-0.110757	-0.0390022	-0.0870032	-0.178064	0.179024	-0.00182606	-0.100855	-0.61526	-0.584842	1.11458	-0.391184	-0.750336	0.0376721	-0.0349093	-0.138447	0.0597688	0.424229
YPO1630	cobB	0.380016	-0.73768	-1.67438	-0.807349	-0.699595	0.323465	-0.226542	-0.0069851	-0.148217	0.125187	-0.215888	-0.219311	-0.444269	-0.287886	-0.315267	-0.176137	-1.4417	2.19051	-0.154691	-1.247			-0.727331		0.726539
YPO1631	pepT	-1.53377		-0.226343		-0.0431312	-0.0888661	-0.0845716	0.296358	0.000938557	0.111354	-0.148775	0.0735518	-0.449707	-0.908544	-0.794987	0.461668	0.360275	-1.89919	-0.25477	0.0491524	1.29658	0.877504	-0.244797	0.133376	-0.512611
YPO1632	YPO1632	-0.383291	0.799362	-1.55329	-0.690286	-0.93236	-0.434907	-0.209487	-0.0194033	0.209483	-0.0846725	0.542899	0.148883	0.190192	-0.0597156	0.262236	-0.327521	0.0658393	0.491589	-0.164164	-1.26527	0.158319		0.518685		-0.563388
YPO1633	phoQ	0.147791				-0.43459	-1.79678	-0.648847	-0.292913	0.15101	-0.183575	1.41286	0.0102869	0.346579	-0.258093	0.368037	0.19226	-0.571577			-0.0924188			1.33748	0.951721	-0.642917
YPO1634	phoP	0.224097		-1.03218	-0.183482	-0.411222	-2.2842	-1.4003	0.370002	0.115382	-0.101923	-4.35162	-0.396576	-0.0241079	-0.299914	0.214607	0.753848	-7.07359	1.73738	1.23816	0.305453	0.397314	0.417825	0.994787	1.50793	0.699591
YPO1635	YPO1635	0.233437		-0.0151664		0.0369017	-0.315921	-0.526924						0.25534	-0.0338206	-0.159739	2.87374	-3.4566			0.709943					-0.151085
YPO1636	purB	-0.87998	0.777008	-0.940964	-0.833448	-0.408332	-0.0758382	-0.377567	-0.670043	0.746562	0.023037	0.150525	-0.410366	0.267239	0.214456	-0.0353847	-0.615575	-1.2811	1.57767	-0.321203	-1.5062	1.12985	-0.296504	-1.29894	-0.0296845	0.10873
YPO1637	YPO1637	-0.22452		-0.195622		0.0537385	0.0198367	-0.395609	-0.470693	0.30725	0.117931	-0.0561264	-0.20319	0.24512	0.15626	0.14848	-0.297784	0.53642	-0.419061	-0.428594	-0.217018					0.0780358
YPO1638	trmU, asuE	-0.665728	1.18469	-0.747678	-0.812384	-0.144944	-0.00788392	-0.297064	-0.331514	0.528904	0.0488111	-0.0426047	0.100115	-0.0601217	0.0559428	0.144511	-0.223132	1.11863	-1.32541	-0.838089	-0.100338		-0.18172	-0.768261	0.536321	0.145115
YPO1639	YPO1639	-0.0351778		-0.955377																	0.101543
YPO1640	ymfC	0.204113	0.580294	-1.03669		0.0412902	0.170526	-0.0150486	-0.163177	0.117672	-0.0711374	0.26423	-0.0669935	-0.128278	-0.0872912	0.124795	-0.439207	-0.415071	0.475613	-0.775448	0.109195			0.0467332	0.468123	-0.156846
YPO1641	icdA, icd, icdE	-0.00318652	0.128397	-2.19957	-0.208167	0.120256	0.259022	0.226046	-0.243476	-0.448183	-0.0116739	-0.0695835	-0.237786	0.283945	-0.457542	-0.0546283	0.536306	-1.15108	-0.103277	-0.378283	-0.43358	0.450978	-0.155384	-0.0610219	0.323189	0.138258
YPO1642	cscR	0.383926		-0.833738		0.180356	0.0361214	-0.0153836	-0.0687813	-0.167378	-0.0639866	-0.00650639	-0.110092	0.0981738	-0.181708	0.0833862	1.23677	-0.142327	0.454795	0.234819	-0.0510288	-0.503805	0.146598	0.794777	0.111061	0.140235
YPO1643	YPO1643
YPO1644	aer, air						0.0836445	-0.465733	0.0675478		0.303847	0.241781	-0.136081	0.0933866	0.181962	-0.0792425	0.219627	0.60178							0.359197	0.518578
YPO1645	YPO1645	0.335127		-0.565085		0.36726	-0.22907	-0.267305	0.286466	-0.554958	0.101019	0.305468	0.126192	0.43048	-0.0452696	0.0767634	0.221979	-1.62965	1.58717	0.625259	0.161813	-2.77663	0.150063	3.15546	0.835427	0.416944
YPO1646	YPO1646			-0.486547								0.264752				-0.0341022		0.49219			0.618773
YPO1647	YPO1647
YPO1648	YPO1648	-0.258358		0.775102		0.280942	0.433132	0.0628205	-0.210631	0.275063	0.0774121	0.0441355	0.205564	-0.295006	-0.347209	-0.132353	0.587736	0.626015	-0.55282	0.34275	1.33946	-1.02242	0.073249	0.893521	-0.1418	0.360068
YPO1649	YPO1649	0.859748		0.312202	0.385948		0.963681		-0.273443	-0.197099	0.21799	0.442968	0.164632	-0.223299	-0.514384	-0.48036	2.37506	0.682602	-1.94405	-0.574941	0.59882	-0.188802	-0.585227	0.0496368	0.668495	0.358635
YPO1650	YPO1650	-0.338608	-0.360376	-0.863357	-0.229461	0.159587	0.0224242	0.249275	0.253046	0.202079	0.0855985	0.113856	0.084967	-0.452294	-0.0539904	0.297911	-0.247658	-0.619326	1.58889	0.0606229	-1.16503	0.331329		0.598297	0.222252	-0.000790718
YPO1651	YPO1651			-0.227946			0.0132963					0.332129	0.134241			0.432171										-0.22324
YPO1652	ylaC	0.363573		-0.748775	0.760154	-0.740075	0.45735	0.247148	0.320187	0.167561	0.353222	0.347223	0.259616	0.0395393	-0.0381314	0.00348824	1.05161	-0.523125	0.133205	0.191825	-0.0313429			-0.221936	-0.432067	-1.35804
YPO1653	YPO1653	-0.139088		-0.214424		0.214705	0.075418	-0.137291	0.103319	-0.180193	-0.0225348	-0.18534	-0.167313	0.0769614	0.0651561	0.0356905	0.335012	-2.28818	1.64881	0.441772	0.0484999	-0.102526	-0.372122	0.50589	0.6024	-0.26059
YPO1654	lacZ	-0.983442		-1.10857		0.572632	-0.24735	0.0546248	0.0708449	-0.637972	0.0959876	0.0577746	-0.408529	0.181404	0.236397	-0.0559582	-0.572838	-0.56089	2.53288	0.0816676		0.480529		0.16632	0.530988	0.033577
YPO1655	cspC, msmB						0.271417						0.100447		-0.178825	-0.479624			-0.878569						1.44312	0.334848
YPO1656	YPO1656
YPO1657	YPO1657			1.10934		0.293818	-0.213021	-0.482654				-0.114923	-0.142922		0.36807	-0.0538714	0.327824	0.170098	-0.552073	-0.193735	0.16888			0.0702833	-0.252578	0.958172
YPO1659	YPO1659																3.27643	-2.96105	-4.30789
YPO1660	mgtC			1.77635	3.22735		0.3837	-0.0921144				-0.377524	0.0698654		0.271644		4.97666	-2.29147	-5.55605		1.12656					-0.415811
YPO1661	mgtB	0.122155		1.41809	0.383483	0.624233	0.84122	-0.559159			-0.0533971	-0.385351	-0.0995947	0.452498	0.203733	-0.154892	6.3628	-3.62811	-4.42569	-0.251485	-0.0646415			0.367303	0.0185576	1.10135
YPO1662	flhD			-0.336453																	0.566841
YPO1663	flhC	0.591012	0.4763	-0.17496		-0.479097	1.04111	0.2337	-0.306209		0.236189	-0.00156275	0.319269	0.0401192	-0.128472	0.0242252	0.334014	-0.686725			0.696798					0.438637
YPO1664	motA			0.182671		0.629659	0.695083	0.0198463	-0.033729	0.0447754	-0.0567113	-0.480561	-0.23502	0.0632763	0.0345956	-0.108993	0.256755	0.67212	-1.21921	-0.185165	1.07283		0.48763	0.238177	-0.289385	0.276466
YPO1665	motB	0.248465		1.18603		0.54551	0.430866	-0.0994659	-0.287943			0.152504	-0.173139	0.0134445	0.17919	-0.169411	0.279064	0.809257		-0.350556	0.169706					-0.329128
YPO1666	cheA	0.344958		0.0613915		0.0786202	0.215854	-0.33622	0.12754	-0.301564	0.0366862	-0.131296	-0.237494	0.140494	0.0603032	-0.0585715	-0.00603381	-0.331503	0.801163	-0.18069	-0.0845008		0.144306	-0.0203611	-0.0121884	-0.294334
YPO1667	cheW	1.18759				0.227705	0.0731463					0.409035		0.0254407	0.122122	-0.0761978	0.256135									0.122352
YPO1668	yihN	0.468082		-0.294368		-0.399844	-0.17832	-0.231159	0.241282	0.00401307	-0.0991329	0.527748	-0.183728	-0.0620717	-0.111715	-0.0537693	0.575581	0.0243217	-0.73159	0.0599809	1.07944		0.439662	-0.263886	-0.468247	-0.147911
YPO1669	YPO1669											0.605078		-0.0832576
YPO1670	YPO1670	-0.744209		0.691876		0.42108	-0.0563594	0.249438	-0.339724		-0.147927	0.451702	0.026979		0.0351976	-0.0396303	0.382939	0.354531	-0.397606	-0.0690165	0.503327				0.130081	-0.169075
YPO1671	YPO1671	0.810095	-1.51483		2.78087	0.484001	0.236089	0.0765281	0.0179698		0.055898	0.2788	-0.128991	-0.400294	-0.0747655	-0.240298	0.541809	0.0906522	-0.51714	-0.445662	0.363193	-0.127294	0.116625	0.554186	0.0492259	-0.12546
YPO1672	YPO1672	0.385028		0.900249		0.249314	0.0445571	-0.011909	0.200427	0.618217	-0.0435146	0.1866	0.162939	-0.108031	0.293021	-0.0617286	0.442086	0.801531	-0.605694	0.173432	0.0796655			0.0739605	-0.217985	0.371942
YPO1673	YPO1673			0.372264			0.110168	-0.743146	0.131372			-0.218588	-0.159075	0.405844	0.345136	0.0355608	0.0107401	1.87205		-0.415216					-0.0979491	1.07741
YPO1674	YPO1674			-0.0680605							-0.0390965	0.225975				-0.29136	0.695252	0.666971								-0.0179515
YPO1675	cheD								0.209588		-0.144025	-0.215829	-0.0551998		0.109758	-0.1372	0.301134	1.54393								-0.490107
YPO1676	YPO1676			1.07113			0.0620964	-0.243641				-0.103959	0.149592		0.239561		0.127885	1.62627								0.105496
YPO1678	cheR, cheX											-0.278907	0.0644028					1.27478
YPO1679	cheB			1.22993					0.0576149		0.047161	-0.199586			0.260154	0.0833607	-0.0793292	0.845417								0.859163
YPO1680	cheY													0.00614895
YPO1681	cheZ	0.554788		0.975316		0.0963211	-0.0589241	-0.299364	-0.368855	-0.0275378	-0.0246875	-0.727808	-0.201843	0.0669631	0.172745	-0.176337	0.416828	0.0445393	-0.195767	0.196158	-0.0389648		-0.249057	0.362011	-0.110495	0.182519
YPO1682	YPO1682													0.334582
YPO1683	YPO1683	0.154537	-1.73952	-1.31185	-0.0408628	0.80993	-0.00584477	0.0419962	-0.0712131	-0.576308	0.251635	-0.748371	-0.226022	0.425523	0.125387	-0.0562129	-1.31713	-2.12366	1.80335	0.638668	-0.484116	0.817404	-0.424323	-0.391932	0.085766	0.229962
YPO1684	YPO1684	-3.48614		0.805929		1.5903	0.549099	-0.245697	-0.00943464	-0.329752	0.0653074	-0.493299	0.0304524	-0.213153	0.474192	-0.0977207	0.00404298	1.08788	-0.653404	-0.186332		-0.254887	0.328917	-0.102057	-0.177807	-0.16235
YPO1686	YPO1686	-1.00648		1.23815			0.0477915	-0.348201			0.0340307				-0.136979	-0.0178488	0.898129	1.44763	-2.38975	-0.288621	1.88168					-0.740876
YPO1687	YPO1687	1.01782		0.0364133	-1.2978	-0.270041	-0.0158974	-0.226102	-0.10419	0.152262	-0.0711977	-0.00548804	0.164958	-0.31003	-0.397381	0.0259177	0.992992	1.851	-2.48452	-0.293012	1.85636					0.244822
YPO1688	YPO1688			-0.406913			0.0745432	0.0465607	-0.115449	0.406195	-0.0895494	0.0164159	0.0294065	-0.0566802	0.0441112	-0.0781116	0.43026	0.68446	-1.66965	-0.43347	0.287894				-1.22018	-1.36472
YPO1689	YPO1689	0.574851		0.00624874		0.0694844	0.0708591	0.280863	-0.0737503	0.248439	-0.0357146	0.211847	0.0916041	-0.333196	-0.285824	0.0688521	0.358541	1.70467	-1.16261	-0.186568	1.15133		0.00523748	0.478555	0.111543	0.360605
YPO1690	YPO1690					0.131869	-0.0759193	-0.83991				1.30778	0.362642		-0.154702			0.0741346								-0.318993
YPO1693	YPO1693	0.213125		0.122801		0.849921	0.214109	-0.26699	0.00615359	-0.00897046	0.0509351	-0.390309	-0.0724412	-0.383137	-0.245226	-0.284813	0.673663	-0.820812	-0.154151	0.0771325			-0.862387			0.777365
YPO1694	YPO1694										0.0494779
YPO1695	YPO1695	1.03101		0.253721		1.06781	-0.0212753	0.219917	-0.064343	0.00497712	-0.0576925	-0.108244	0.0518581	-0.111547	0.0816823	-0.119314	0.108587	0.0821552	0.827317	0.213656	0.435637	-0.282811	-0.306582	0.72215	0.510084	0.109639
YPO1696	YPO1696	0.181017		0.573302		0.370091	-0.130429	0.0661014	0.0689894	0.309221	-0.0344795	0.205369	0.0372639	-0.103753	-0.0844013	-0.125788	0.110051	0.0639471		0.112422	0.437554			0.712765	0.77062	0.185366
YPO1697	YPO1697			0.480937			0.078102	0.0320181	0.0269925		0.0495135	-0.403361	-0.0754239	-0.0781065	0.0312393	0.0629362	0.207149	0.54908	-1.2398	-0.110163	0.180811		0.441212			0.846895
YPO1698	YPO1698			-0.350725			0.170386	-0.229087			0.0125481	0.122981	0.145861		0.101646	0.00330283	0.295213	0.946416							0.926516	-0.9174
YPO1699	YPO1699			0.339491			0.175939	-0.144298				-0.13326						1.64907			0.788461					0.162795
YPO1700	YPO1700					0.770458	0.18364	-0.452208				0.127715			-0.228147			0.534403			0.440943					-0.460654
YPO1701	YPO1701						-0.209035	-0.00743049	-0.141155	-0.0855552	0.205797	0.19492	0.157229	0.239135	-0.0433865	0.169722	-0.449695	0.980452		-0.224235					0.137818	0.469811
YPO1702	yebS	0.903165	0.108579	-0.737783	-0.734849	-0.481998	-0.0622604	0.0265756	-0.0857236		-0.0297497	0.300436	0.184418	0.198041	-0.233858	0.175448	-0.48979	0.192939	-0.0916687	-0.147283	-0.798504				0.323261	-0.208067
YPO1703	YPO1703	0.829257	0.567587	-0.0260586	-0.440404	0.444521	-0.0770676	-0.0765216	-0.414931	-0.664529	0.300333	0.172325	-0.0752455	0.118932	-0.835734	-0.0604325	0.0562295	-0.163826	0.764456	0.118027	1.17564	-0.449129	-0.574971	0.357514	0.701721	0.194084
YPO1704	proQ	-0.115637	0.428509	-1.13959	-0.862442	-0.073005	-0.199985	-0.246232	-0.31006	0.153761	0.285934	0.180884	0.151677	0.300959	-0.16367	0.0611588	-0.616559	1.49618	-0.980911	-0.52568	0.158481	0.442632	-0.497965	-0.681284	0.79602	-0.0801554
YPO1705	prc, tsp	0.0732672		-0.866533	-0.622925	0.29799	-0.127572	-0.180649	-0.310247	-0.176551	0.00643303	0.0594009	0.160381	0.118477	-0.200577	0.111188	-0.888966	1.07497	1.43659	-0.137141	-0.663884	-0.256131	-0.490994	-0.311264	0.630287	0.626641
YPO1706	htpX	0.5839	-2.89555	3.22526	0.979856	-0.336777	0.476373	0.212368	0.229371	-0.262245	-0.0576843	0.591337	0.26273	0.146095	-0.0138551	-0.062853	0.584973	-1.43782	0.00182557	0.514467	0.0531305	0.406769	-0.0820149	0.61887	-0.317714	0.329242
YPO1707	YPO1707	-0.51769		3.40114	5.3404	0.533474	1.0103								0.120462						0.716978					1.10774
YPO1708	ecpD	0.54121		2.38322	3.8191	0.257072	0.875705	-0.393515		0.837705	0.0175712	0.32157	-0.175145	-0.063392	0.0534691	-0.130399	0.505375	-0.120189			0.925279					0.807273
YPO1709	htrE			0.695093	1.5625	0.411165	0.729784	-0.157932	0.0569008	-0.0294425	0.104297	-0.459394	-0.0543291	0.0260464	0.323905	-0.0418051	0.0118292	0.241365	-0.232229	-0.0809678		-0.513023	0.267959	0.28189	-0.24876	0.635244
YPO1710	YPO1710	0.498534	-0.335728	0.506734	0.554736	0.312542	0.368317	-0.0802222	0.0512979	0.211624	0.00832694	-0.225282	-0.27314	0.130716	0.172699	-0.153929	0.30591	-0.158938	-0.52915	-0.0499045	0.80439	-0.603762	0.346573		-0.323757	1.61533
YPO1711	YPO1711			0.0815804				-0.374961			-0.034064	-0.0768498			0.155475		0.321621	0.0637001			0.587981					1.45436
YPO1712	YPO1712			0.544441			-0.260256	0.029034		-0.104503	-0.171386	-0.517849			0.205204		0.0804574	0.536905								0.594148
YPO1713	ogl	0.595702		0.291953		0.0734002	-0.530623	-0.665409	0.62299	-0.171803	0.0785421	-0.410643	-0.605206	-0.647942	-0.0275667	-0.0206686	0.324475	0.196741	0.0345452	0.302489	0.429282	-0.0665455	0.0287766	0.613492	0.494888	0.271061
YPO1714	kdgR	-0.0309761		0.98598	1.11754	-0.0830523	-0.170083	-0.0389549	0.120605	0.56322	-0.0527718	-0.252674	0.428551	-0.0996713	-0.408606	-0.0299895	0.917717	0.737484	-1.74244	-0.403556	-0.190903	-0.326875	-0.314727	0.680137	0.416011	-0.445788
YPO1715	ybjR, b0867	0.605544		-0.148918		-0.124084	0.171482	-0.535794		0.780338	-0.0029204	-0.332249	0.771093	0.201959	0.0937231	-0.0241428	2.94123	-2.31453		-0.317356	0.383871			1.66529		0.716459
YPO1716	gltP	-1.52524	0.762749	-0.908203	-0.959883	-0.291251	0.409876	0.695204	0.0847698	0.618839	-0.1917	0.656166	0.0158915	0.279245	0.48053	0.788466	0.338849	0.880051	-1.37608	-0.145093	-1.49597	-0.698565	-0.427458	-0.949147	-1.97659	-0.381716
YPO1717	ydjM						-0.0908024							-3.01003	0.159968
YPO1718	YPO1718	-1.9419			2.24236	0.904825	-1.9594	0.422441	0.927484	-0.863586		-0.943318	-1.72166	-2.52041	-0.22526	-0.0784612	0.693137				-0.495303		0.980663	-0.257549	1.98827	-0.247396
YPO1719	YPO1719	0.739344	-1.72268	0.913706	-0.573805	-0.10532	-1.5779	0.198024	-0.251933	-0.99122	0.163963	-0.173972	-0.452463	-0.0431978	0.137818	0.0141748	-0.161648	-1.51005	3.35076	1.64248	-1.09132	-0.0662269	-0.545493	0.302726	0.894714	-0.597537
YPO1720	YPO1720	0.662664		1.76011			-1.56445	0.000386789				-0.183098		0.111462	0.233594	0.0772765	0.138817	-0.317908			-0.225696					0.365258
YPO1721	YPO1721	0.615586		0.960015		0.121039	-1.74704	-0.514126			0.0506008	0.384693		0.0719286	0.171213	0.0329514	0.421699	0.217919		0.409248	-0.0605665			0.697753		0.566434
YPO1722	YPO1722	0.376564				-0.250961	-1.61685								0.246692	-0.0154253	0.775643	0.604063			-0.247963					0.462803
YPO1723	pelW, kdgC			0.662462		-0.402648	-1.34185	0.670996	-2.25723			-0.336083	-0.186945		0.289797	-0.503335	0.131832	0.605412							0.324127	0.849797
YPO1724	kduD1	-0.446629		0.573801	0.607458	0.235895	-1.20047	-0.573281	0.725648		0.13697	-0.569553		0.318643	0.0201127	-0.0319872	0.595948	-0.338547	0.131231		-0.256974	0.455283		0.367212	2.12413	0.169839
YPO1725	kduI	-0.679838		0.59282	0.999832	0.350189	-1.15649	-0.381192	0.381123	-0.0669084	0.0892623	-0.519412	-0.433598	-0.300763	-0.0516511	-0.0406543	0.385118	0.508142	-1.06462	0.0660587	0.257022	0.173918	0.220815	0.470311	1.7675	-0.0218838
YPO1726	kdgF						-0.49009
YPO1728	YPO1728	-0.0397991	0.743419	0.422158	-0.305226	1.04192	-0.156784	0.22679	-0.0936412	-0.0332153	-0.1099	0.124605	-0.280506	-0.277873	0.215465	0.0229876	0.103076	0.813325	-0.165471	-0.0373376	0.30279	-0.262204	1.32021	0.683849	0.362807	-0.32028
YPO1732	YPO1732	0.210429		0.290204			-0.587223		0.311483	0.0525418	-0.0684162	0.0206532	-0.058263	-0.282756	-0.25851	0.0233309	0.528834	-0.62867			0.0999945			-0.349813	0.0879286	-0.389141
YPO1733	YPO1733							-0.622425					0.146826	0.300662	-0.326469	-0.526307			2.70765							0.257023
YPO1734	YPO1734	0.405443	-0.565029	-0.958848	-0.811428	-0.600549	0.142996	-0.244466	0.0287584	0.233297	-0.104733	0.204081	0.42746	0.602048	0.217832	0.261266	-0.02488	-0.0700924	0.297168	-0.0818942	-0.112301	-0.526605	-0.647899	-0.171361	-0.243818	0.0736436
YPO1735	YPO1735	0.618392		0.314981		-0.476442	-0.0247552	-0.16876	-0.144366	0.14733	-0.038013	-0.152932	1.44675	0.505357	1.03266	1.27172	-1.32266			-0.57938	-0.32847		-0.98607	-0.545702		-0.0693549
YPO1736	YPO1736				1.75252	0.0827479	0.413167	-0.835694					-0.570038	0.0558429	-0.540913	-0.231617		0.835427	-1.48158	-0.334938	0.91833				-0.108833	0.323279
YPO1737	YPO1737						0.473394				0.0444613	0.40527				-0.229211		1.40118			0.740342					0.440658
YPO1738	YPO1738												0.141902	-0.499388	-0.469763	-0.707611			-2.4285							0.0668925
YPO1739	YPO1739
YPO1740	YPO1740														-0.141979						0.561645
YPO1741	YPO1741														-0.105671										-2.09565
YPO1742	YPO1742	-0.941046					0.581872								-0.0370297
YPO1743	aroP	0.565306	-0.282352	-0.0843272	-1.28651	-0.600235	0.0186263	-0.0899363	-0.200567	0.118597	0.00990018	0.431312	0.171377	0.308781	-0.22938	-0.0108942	-0.207579	0.407765	-0.0592494	-0.345957	0.898931	0.469819	-0.561997	-1.12142	-0.432175	-0.184976
YPO1744	YPO1744			0.823084		0.601523					-0.0972256	-0.327752	0.203982			-0.204819	1.38347	-2.17689		-0.4221	0.109694					0.951767
YPO1745	YPO1745					-0.337231	-0.36954	-0.352815	0.209873	-0.235453	0.0888978	-0.0233992	0.0128263	-0.184342	-0.0901265	-0.622887	0.662621		-0.0393047	-0.869404	0.0188665	0.683268	-0.168449	0.195595	1.1943	0.0339847
YPO1746	cspC, msmB					-0.328285	-0.373892		-0.483893	-0.66704	-0.0774838	0.294966	0.0444027	0.0017509	-0.209531	-0.186211	0.961113	-0.255476	-0.154278	-0.813095	-0.321453	0.521966	-0.45084	0.0136502	1.02358	-0.397907
YPO1747	YPO1747	0.19594	0.445634	-1.50015	-0.913734	-0.670843	-0.46834	-0.0322946	-0.263588	0.125081	0.0524701	0.0529239	0.116515	-0.0245619	-0.345567	0.0884502	0.0623962	-0.891948	1.2991	0.200528	0.0674958	-0.653699	0.0154145	0.30008	-0.149302	0.0649964
YPO1748	rrmA			0.530419		-0.842762	-0.000166454	-0.19008	-0.022866	0.6916	-0.151704	0.107759	0.247848	0.14258	-0.101256	0.09985	0.624667	0.808222	-2.16563	-0.829164	-0.261163		-0.109228	-0.633786	-0.211618	0.178357
YPO1749	YPO1749														-0.192273
YPO1752	YPO1752			0.769739		0.803796	0.133479	-0.650669	-0.508866			0.646242	-0.043409	0.102766	0.28996	-0.0815064	-0.100701	0.529665								0.324481
YPO1753	fcuA			0.326303				-0.271599	0.235498		0.123015	-0.529311	-0.32479		0.0553016	-0.0740002	0.0721966	0.688637		0.0605828			0.652492	0.430939	-0.167425	0.0504135
YPO1754	yebN			-0.547695								-0.049937							-1.97928
YPO1755	yobD						0.108814				-0.19785	0.338353	-1.27995		-0.455467	-0.772736		-0.584473							-1.15247	0.460317
YPO1756	manZ, ptsM, gptB	-0.752685	-0.214129	-0.585653	-0.112361	0.365132	-0.264027	0.545947	0.44516	-0.508008	-0.149978	-0.158462	-0.317425		0.0373732	0.0790336	0.617335	-1.9768	1.52614	0.959036	-1.31141	-0.733909	-0.274015	-0.00178418	-0.343028	0.217125
YPO1757	manY, ptsP, pel	-0.805427	-0.162959	-0.697433	-0.0114762	0.3544	-0.432078	0.803783	0.286372	-0.600218	-0.083039	-0.287139	-0.274755	-0.385514	0.201585	0.0363907	0.10919		2.34874	1.25511	-1.59264			-0.100245		0.685849
YPO1758	manX, ptsL, gptB	-0.983306	0.171099	-1.3297	-0.05187	0.324633	-0.28978	0.786879	0.340604	-0.643747	0.00307862	-0.120784	-0.224289	-0.361689	-0.202231	0.0381416	-0.24509	-2.92269	1.71209	1.36723	-1.85732	-0.992654	-0.19657	0.0641217	-0.116082	0.196757
YPO1759	yoaE	-0.0115222		-0.231703		-0.241994	-0.36405	0.599515	0.139398	0.0914034	-0.181006	0.108905	0.212422	0.160813	-0.0328125	0.334519	-0.78029	0.913168	0.476872	-0.816889	1.16742		0.190831	-0.623773	-1.08885	0.461052
YPO1760	hpcR, hpaR	0.775182		-1.55041	-0.165073	-0.10901	-0.623535	-0.238393	0.289346	-0.0356542	0.182486	0.314694	-0.331242	0.11959	-0.389412	0.0397541	-0.0531265	0.752913	-0.445263	0.00994763	0.835723	0.150038	-0.184818	-0.0472421	0.289797	0.924488
YPO1761	hpaG, hpcE	0.0595119	0.859264	-0.771181	0.0518346	1.07344	-0.903926	0.0331475	0.293904	0.213983	0.0139297	0.075061	0.196391	-0.00773664	-0.208726	0.362354	0.823128	-1.13749	0.334952	0.402531	-0.883996	-0.079481	0.331819	1.25906	2.01447	0.133818
YPO1763	hpaE	-0.23751	0.449407	-0.35332	0.288753	0.741275	-0.986199	-0.194163	0.444699	-0.125253	0.0111613	-0.326393	-0.228969	0.322904	0.133123	0.315342	0.606833	-1.3966	1.36047	0.437479	-1.37277	0.0590192	0.235691	0.903117	2.4967	0.273021
YPO1764	hpaD	-0.040587		-1.22039	-0.0410371	0.458077	-0.909258	0.148863	0.73289	-0.157608	-0.0227835	-0.556558	-0.399411	0.2914	-0.01186	0.440204	0.677694		3.26528	0.937719	-1.66362	-0.0145307	0.157313	1.13759	1.98703	0.0689282
YPO1765	hpaF
YPO1766	hpaH, hpcG			-0.824951					0.304488		0.0449314	-0.536964	-0.272366							0.20571				1.11917	1.32126	-0.203771
YPO1767	hpaI, hpcH	-0.0454773		-1.15243				0.13527	0.417009		-0.00177191	-0.349964	-0.303651		0.0233107	0.39652					-1.60305			1.54893	2.17202	-0.442193
YPO1768	hpaX	-0.0704739		-0.605906		0.474108	-0.769755	-0.159167	0.410568		0.0112115	-0.472567	-0.19885	0.112725	0.0320694	0.248048	0.32074	-0.715952		1.00271	-0.858649	0.283892	0.482053	0.916378	1.98226	-0.318762
YPO1769	hpaB			0.00727651			-0.126056	-0.0905643	0.136438	0.0736079	-0.0902936	-0.493568	0.108475	0.302768	0.0460917	0.0702506	0.227856	-0.451144	2.00919	0.390118	0.259104	-0.409422		1.55977	1.57451	0.371539
YPO1770	hpaC			0.0754414		0.378961	-0.0482063	-0.133737						0.0241866					0.696295		0.224173				0.804939	0.344176
YPO1771	sdaA	0.229798	0.571534	0.0361938	-0.156563	-0.0774393	-0.105766	-0.23144	0.103686	0.062697	-0.146268	0.0537518	0.450958	0.019197	0.0143798	0.338964	0.23579	0.869293	-1.87329	-0.698398	0.717906	0.406823	-0.458507	0.398722	2.23761	0.0837893
YPO1772	YPO1772	-0.852326	0.300575	-0.889604	-0.64703	-0.200548	0.0550367	-0.169023	0.116046	-0.737142	0.0476639	-0.154485	0.0473129	-0.103675	-0.141001	0.05738	-0.266051	1.44791	-0.192982	-0.232085	0.358377	-0.339881	0.141203	0.064838	0.083752	-0.241137
YPO1773	pabB	0.114147		-0.0952952		-0.392209	-0.0407302	0.0807412	-0.0621246	0.302585	-0.0146235	-0.129152	-0.0373453		-0.076941	-0.09	-0.313031	0.781721	-0.67279	-0.525209	0.0765363					0.254072
YPO1774	YPO1774
YPO1775	purT								-0.0952348		-0.0489581	0.0112083	0.0803534					0.118501	-0.85379							0.549629
YPO1776	dbpA	-0.322206	1.51052	-0.195462		-0.529187		0.00350795	-0.0373462	0.703963	0.0250084	0.000691208	0.102763	-0.409727	0.015959	0.147455	-0.388318	-0.824075	0.142241	-0.662264	-0.735285				0.338557	0.136935
YPO1777	YPO1777													-0.134389
YPO1778	YPO1778
YPO1779	YPO1779	-0.702656		-0.211517					0.294512	-0.252146	-0.00899143		0.271951			0.0129746		-1.01641	0.814504	0.524072						0.126122
YPO1780	ptrB, rlp	0.457529		-0.371666	-0.295701	0.364049	-0.124246	0.216638	-0.195401	-0.729251	0.156753	-0.0152716	0.180474	-0.114642	-0.48478	0.0496543	-1.27376	-1.21379	2.37451	0.393565	0.0151344	-0.048862	-1.04616	0.0833512	0.138067	0.0997676
YPO1781	pip			-0.0585106			0.18766	0.221186	-0.0920491	-0.321248		0.106168	-0.0460321	-0.104259		-0.163383	0.295648	-0.386809								-0.0568981
YPO1782	holE			-0.090032
YPO1783	ftnA, ftn, rsgA, gen-165	-2.81087	0.569281	-0.512744	1.06459	0.110411	0.326899	1.1092	0.319983	0.560252	-0.0626343	0.398433	-2.30879	-2.1394	-1.78195	-2.38181	4.18305	-1.45306	-0.703146	-0.380415	-0.811979	1.59313		0.353867	-0.0503135	0.095794
YPO1784	YPO1784	0.2212		-0.673153	1.50481	0.827768	0.0358565		0.113941				1.42358	1.14661		0.690103			-2.56545	-0.259475	0.700518					0.404204
YPO1785	YPO1785	-0.138107		-0.347677	0.928308	0.871682	0.0723634	-0.00413907	-0.0218293				1.16815		-0.0188001	0.686581			-2.15647	-0.504838	1.71854					-0.443506
YPO1786	yebY	0.466245		-0.206887	0.24115	0.0448317	0.195762	-0.268364	0.190163	0.244573	-0.0694164	-0.0373893	0.609037	0.208062	0.0982343	0.0411032	0.561126	0.491623	-0.612432	-0.442276	0.796565					0.616737
YPO1787	YPO1787
YPO1788	YPO1788
YPO1789	YPO1789			-0.172459																	0.471928
YPO1790	flhB			0.483046		0.453266	-0.0052718	-0.123808	0.0751434	0.154806	-0.0831751	-0.336091	-0.0535925	-0.0042115	0.211091	0.0713645	0.0249401	0.59613	-1.09041	0.155158			0.399765	0.135567	-0.110399	0.280996
YPO1791	flhA					0.484808	0.0323423	0.276782	0.310581	0.243806	-0.0197935	-0.744751	-0.148547	0.0246816	0.101144	-0.185793	0.00452074	0.0719611	-0.273936	-0.160708	0.441969	-0.257379	0.460395	0.274984	-0.285824	1.42872
YPO1792	flhE										-0.108389	0.0128204	0.356848	0.686355				0.660495								-0.549375
YPO1793	inv	-1.53048	0.572224	0.424332	-0.567497	0.627063	0.568099	1.15461	-0.110021	0.950537	-0.0337265	0.3603	0.97042	0.791502	0.000469133	-0.0601833	0.574852	0.951923	-1.20948	-0.102653	0.250114	-1.17471	0.744174	0.67558	0.281627	0.102449
YPO1796	flgN					0.426917									0.059615
YPO1797	flgM
YPO1798	flgA			0.731796		0.450274	-0.0161732	-0.0515677	0.0011819	0.21471	0.0159505	-0.129141	0.0711955	0.228741	-0.0905284	0.117013	0.038981	0.296663								-0.0670924
YPO1799	flgB, flbA, fla FII
YPO1800	flgC, flaW, fla FIII
YPO1801	flgD, flaV, Fla FIV			0.996755											0.325604
YPO1802	flgE, flaK, Fla FV			1.14826			-0.00403707	-0.150455	-0.0110635		0.169162	-0.331232	-0.248436	0.210275	0.338948	-0.442485	0.0118108	0.0606343			0.293825	0.147381	0.700199	0.0486837	0.0494318	0.696152
YPO1803	flgF, flaX, fla FVI														0.52744
YPO1804	flgG, flaL, fla FVII
YPO1805	flgH, flaY, fla FVIII			1.80762					-0.163264		0.102378		-0.11877		0.253599			0.725994								0.777497
YPO1806	flgI, flaM, fla FIX			0.81503		0.750221	-0.141296	-0.348919	-0.0884261		0.139154		-0.00849461	-0.238729	0.439497	-0.244791	-0.0353169	0.0808999	-0.380105	-0.258969		0.200566	0.649169	-0.0927016	-0.327379	0.818693
YPO1807	flgJ, flaZ, fla FX			1.26304		1.0139	-0.0307458	-0.159719		0.177732	-0.0295684	-0.451105	-0.106072	0.113429	0.0844274	-0.0445435	-0.232126	0.24134		-0.111516			0.429184	0.324989	-0.284057	0.119723
YPO1808	flgK, flaS, flaW	0.0502487		0.838591		0.291069	-0.342975	-0.364481		0.135325	-0.0174094	-0.159572	-0.10293	-0.00454482	0.220177	-0.0758762	0.262374	-0.0179256		0.097702	0.136368		0.357594	-0.0558105	-0.302522	0.287304
YPO1809	flgL, flaT, flaU	0.196353		0.514146			-0.195942	-0.107557	-0.458227	0.279953	0.131348	0.0524834	-0.03572	0.133049	-0.101578	-0.0988214	-0.295555	-0.0293545		-0.0898538	0.539019			0.159904	0.335171	0.0672098
YPO1810	YPO1810	0.777676		-0.0821869	1.09001	0.627591	-0.32153	0.0501388			-0.00550212	-0.108393		0.00152964		0.0277082	-0.0697831	0.62412		0.0585917	0.461726					-0.598553
YPO1811	YPO1811			0.604974		1.57858	-0.960594	0.386777	-0.0553674		0.0234892	-0.0206457	-0.0447879	0.0842841	0.197221	0.127991	-0.130278	-0.203728	0.0338672	0.0542073			0.0841696		0.0667469	0.34222
YPO1812	YPO1812			0.991089		1.50161	-1.19653	0.333027				-0.183876	-0.123789		0.243779	-0.158456	0.225909	0.212088							-0.0335953	1.10323
YPO1813	YPO1813			0.522318			-1.19629	0.37344							0.249927	0.106411	-0.0348041									-0.26034
YPO1814	YPO1814			0.565508			-1.52338	0.269958						-0.00888426	0.182547		0.0100503	-0.406628		0.559236						0.367578
YPO1815	YPO1815						-1.56531
YPO1816	YPO1816	0.50463		0.499239		1.18333	-0.957251	0.0932615	0.0391387		-0.0545249	-0.484381	-0.154387	0.071482	0.19768	-0.0158251	0.0938015	-0.314557		0.0551246	-0.637865		-0.103059	-0.105012	-0.33114	-0.184457
YPO1817	YPO1817			0.770834								-0.07873						1.37025			0.885765
YPO1818	YPO1818			0.10031			0.415062											1.69303
YPO1819	fliR, mopE			0.978152			0.249932	-0.291442	0.0594172	0.236348		-0.463828	-0.248819	-0.254903	-0.00254131	-0.0626256	-0.00966258	0.628231								0.808928
YPO1820	fliP, mopC			0.991577			0.0441213		-0.265027		-0.0568535	-0.109434	-0.200869		0.2143	-0.145864	0.451759	-0.560435							0.841336	0.589761
YPO1820a	fliQ, mopD
YPO1821	fliO, mopB
YPO1822	fliN, motD, flaN
YPO1823	fliM, fla AII, fla QII, CheC2					0.60066	-0.0900375		0.0177216			-0.314209	-0.288152	0.472973	0.281255	-0.024176	-0.345739									0.170433
YPO1824	fliL, fla AI, fla QI, cheC1								0.0653698			0.125896
YPO1825	fliK			0.361142		0.63836	-0.255647				-0.0767114	-0.213713	-0.191569		0.465305	-0.120076	0.151879	0.974854			0.545127				0.261215	0.0891905
YPO1826	fliJ, flaO, flaS								-0.138711				-0.230419
YPO1827	fliI, fla AIII, flaC			0.576016		0.525728	0.112192	0.000800217	-0.171038	0.267504	0.243738	-0.50378	-0.122733	0.25168	0.463786	-0.166259	-0.106315	0.206501	-0.847601	-0.351132		0.172955	0.565092	-0.0988051	-0.253176	0.334453
YPO1828	fliH, fla BIII, fla AII.3			0.771973			0.238017		0.205466			-0.353839	-0.222993		0.446755	-0.206318	-0.12436									0.537982
YPO1829	fliG, fla BII, fla AII.2			0.613632			0.350032	-1.74623	-0.244033			-0.0311967	-0.171903		0.356954		-0.0954412									0.17269
YPO1830	fliF, fla BI, fla AII.1			0.659042		0.509246	0.215588	0.175197	0.0823573	0.275754	0.122066	-0.352468	-0.293906		0.270684	-0.200196	-0.100911	0.0996252		0.24945					-0.326305	0.711138
YPO1831	fliE, flaN, fla AI
YPO1832	YPO1832			0.385568		-0.151919	0.563999	-0.90033	0.171596			0.0204098	0.275792					0.204747	-0.548977	0.0494475	-0.219866					0.896128
YPO1833	YPO1833	0.694834		0.126867	1.35069	-0.286284	0.54951	-0.652524						0.114451	-0.433732	-0.2262		0.388792	-0.362396	0.0343823	0.761669					0.178617
YPO1834	YPO1834	0.985607												0.0637104							0.667069
YPO1835	YPO1835			0.400991								0.308894			0.154128		0.135165	0.144444			0.60409					0.306834
YPO1837	YPO1837	0.443869		0.98826		0.173809	-0.0167155	-0.0709868	0.0626178	0.152928	0.122802	0.230692	-0.140358	-0.2153	-0.397179	-0.174754	0.459318	0.928504	-1.02166	-0.0778999	1.71424	-0.945635		1.54927	-0.0574104	0.614914
YPO1838	YPO1838
YPO1839	fliT			0.414562
YPO1840	fliS
YPO1841	fliD, flbC, flaV			1.08053				-0.138254				-0.334682	-0.216453		0.154033	-0.210735	0.000950103	-0.174325		0.0531726						0.232855
YPO1842	fliC, flaF, hag	0.402603		0.12075		-0.0448849	-0.0511941	-0.144501			-0.0368722	0.286787	0.15631	0.193831	0.0115746	-0.0871236	0.572932	0.491677			1.00389				-0.300168	-0.0327227
YPO1843	fliA, flaD														0.285889
YPO1844	fliZ													-0.259129	-0.011064
YPO1845	YedO	-0.00656791	-0.370002	-1.08656	-0.155693	0.0560941	0.305998	0.298666	-0.0385442	-0.339745	0.0242886	0.374887	-0.241534	-0.416539	-0.495912	0.217498	-0.415689	-0.510016	0.238714	-0.214828	0.541322		-0.329641	-0.216339	-0.135906	-0.245288
YPO1846	fliY	-2.23695	-2.20246	-0.995603	-1.07319	-0.341503	0.431518	0.899948	0.605038	-0.215406	-0.471128	1.0413	-0.555555	-0.0368144	0.856991	0.95129	0.368207	-0.158811	-0.533291	0.502453	-1.37017	-0.147734	0.0774114	-0.491631	-2.51276	-1.06805
YPO1847	yecS	-0.959985	-1.05448	-1.71352	-1.29969	-0.422076		0.744292	-0.212946		-0.314284			0.552143	0.137127	0.932657					-1.48349					0.20555
YPO1848	yecC	-1.59861		-1.31222		-0.320242	0.112102	0.809748	0.406664		-0.250864	0.758128	-0.225127	0.209939	0.0581214	0.898073	-0.441574	-0.18931			-1.01439		0.232855		-2.30068	-0.0918769
YPO1849	YPO1849						0.126723												-0.619766	0.224453	0.88488
YPO1850	YPO1850													0.552644
YPO1851	putA, poaA	-1.02765	-1.37134	-1.71325	0.465092	0.195357	-0.836346	0.118248	0.447711	-1.71469	-0.108743	-0.0212467	-0.796286	0.465224	0.282046	0.243436	-1.27037	-1.41582	1.78251	0.689264	-2.66885	0.697184	-2.38693	-0.837793	4.76905	-0.138381
YPO1852	YPO1852	0.329453				0.807047	-0.598985	0.166332	0.189897	-1.51219	0.0783218	0.224389	0.0251986	-0.0645767	-0.587685	0.345811	-1.1856			-0.0444847	0.498847			-2.80491		-1.96127
YPO1853	putP	-0.284805		-1.70617	-0.277767	0.864902	-0.59081	0.0724981	0.162614	-2.37323	-0.0192328	0.0733735	-0.18358	0.22673	-0.374688	0.268068	-1.04214	-0.32362	0.605141	-0.0778056	-0.251199	2.08131	-3.00453	-2.57053	1.55645	0.898045
YPO1854	YPO1854	1.81517		-0.917162		-0.309688	-0.621602		-0.233376	0.0822222	-0.0535648	-0.0964739	2.47564	2.81621	1.14303	2.57815	-1.43029		1.14195	0.151964	-0.197123		-0.831617	0.951789		0.54075
YPO1855	YPO1855	1.09811	-0.817293		-0.57939	-0.47696	-0.536912	-0.857429	-0.0482843	-0.202354	0.000543213	-0.41009	1.71583	2.8271	1.42106	2.39174	-1.40187	-0.661597	1.19233	-0.0732884	-0.644642	-2.98091	-0.875389	0.935063		0.157119
YPO1856	YPO1856	1.10545	-0.641554	-0.807905	-0.649166	-0.452213	-0.546736	-0.952031	-0.115926	0.0253659	-0.0163833	-0.232595	1.56366	2.59284	1.24754	2.36568	-1.33556	-0.324894	0.84995	-0.222505	-0.489477	-3.05411	-0.778664	0.971056	0.0537878	0.337491
YPO1857	wrbA	-1.56538				0.171114		0.0700981	-0.0521601	-0.250727					-0.201177	-0.303633			3.86035	1.93785						0.405973
YPO1858	YPO1858	0.967379	-1.48634	0.346037	0.0512286	0.128634	0.128615	-0.140677	0.0836668	0.0503419	-0.0227042	-0.246236	-0.100791	-0.0487473	0.141368	-0.164052	0.271585	0.466013	-0.276084	0.0124085	0.0194006	0.294714	-0.0447426	0.426339	0.51995	0.0621676
YPO1859	cycA, dagA	0.498571		0.47675	1.06511	0.809809	-0.390925	-0.195357	0.0537335	-0.934356	0.190675	-0.0817415	-0.321656	-0.0859571	-0.234733	0.0886627	-0.145499	0.714229	0.225931	0.312145	0.295749		-0.0886062	0.316421	0.292548	0.242704
YPO1860	ail				2.91674				-0.12861		-0.0682912	-0.383292	0.191576					-0.826782								0.654481
YPO1861	YPO1861
YPO1862	YPO1862			0.614123				-2.55594
YPO1863	ydgC, glpM	0.569984	1.95895		0.544342	-0.94772	0.615435						0.0829204		-0.629891	0.074707		0.444898	-1.55816		1.55401					0.384812
YPO1864	YPO1864													-0.103131
YPO1865	uvrY	0.318789	0.680776	0.237004	-0.017781	-0.354327	0.531069	0.0230959	0.0897868	0.0685642	-0.106866	0.216499	0.288336	0.00647158	-0.428449	0.0369718	0.72187	0.28717	-0.773903	-0.143915	1.32308	-0.505846	-0.166369	-0.00819446	-0.1204	-0.164025
YPO1866	uvrC	0.200255	1.25555	-0.504737	-0.358607	-0.0457151	0.330189	0.139207	0.0504412	-0.146064	0.00516591	0.154253	0.182103	-0.116451	-0.248999	0.167921	0.472165	1.02023	-0.763152	-0.318269	1.16004	-0.650372	-0.0268818	0.166167	0.168648	-0.12752
YPO1867	pgsA	0.418727	1.09015	-1.34613	-0.195435	0.134849	0.0582103	0.0328943	0.226508	0.165961	0.0536696	0.468701	-0.197324	-0.0703676	-0.401434	0.0625424	0.0184506	1.37584	-0.626043	0.0300632	0.897624	0.341003	0.69232	-0.103012	-0.157425	0.198208
YPO1868	YPO1868			-0.203486		0.223837		-0.470406							-0.190788	-0.297216		0.566345	-0.447176		0.585658					0.0916305
YPO1869	YPO1869
YPO1870	YPO1870
YPO1871	YPO1871
YPO1872	YPO1872
YPO1874	YPO1874
YPO1875	YPO1875
YPO1876	YPO1876
YPO1877	YPO1877
YPO1878	YPO1878
YPO1879	YPO1879
YPO1880	YPO1880
YPO1881	YPO1881
YPO1882	YPO1882			-0.0131611			1.39853												-3.91944
YPO1883	YPO1883	0.76049		-0.194609	2.77693	0.464743	0.717186	0.348682	0.033214	0.385919	-0.00431005	0.434528	0.382785	-0.37794	-0.534999	-0.162961	0.451217	1.67066	-1.25399	-0.246774	0.522661		0.0694128	0.347032	-0.0700255	-0.0755742
YPO1886	YPO1886
YPO1887	YPO1887	-1.04992	-0.989077	0.388336	-0.533605	-0.519345	0.0556452	0.487624	0.147032	-0.0767466	-0.0582515	0.167709	-0.134017	-0.263461	-0.027261	0.0631123	-0.020614	-1.68696	0.968818	0.691568	-0.286556	0.0548224		0.397628	-0.188403	0.36705
YPO1890	YPO1890			0.360315
YPO1891	YPO1891
YPO1892	YPO1892			1.1486
YPO1893	YPO1893	1.99375		1.4752		0.0650517	0.0634048					0.343368	-0.251008	0.428298	0.304319	-0.00705559	-0.156511	0.484165		0.0257203	-0.207519				-0.204972	1.43772
YPO1894	YPO1894	-0.30623		0.321675			0.439737	-0.184601	-0.340608			0.118054	-0.255899	0.486309	0.39042			1.72074	-3.1923	-1.33351	0.134901				-0.097957	0.630945
YPO1895	YPO1895			0.444175
YPO1896	YPO1896										-0.0476357	0.697732	-0.089877			-0.126158		-0.226677								-0.0343146
YPO1898	YPO1898
YPO1899	YPO1899												-0.261717					0.708147
YPO1902	YPO1902	1.3564		0.278114		0.417427	-0.0970974	-0.201207	0.00575462	-0.00655308	0.0531673	-0.402171	-1.73001	-6.29683	0.227951	0.085912	0.369688	0.873455	0.35228	0.372601	0.575829					1.09246
YPO1903	YPO1903
YPO1904	YPO1904
YPO1905	YPO1905			-0.270448			0.210899								0.738937			1.56382
YPO1905a	YPO1906a						0.912287							-1.24474
YPO1906	fyuA, psn	1.88657	0.539947	-1.19278	-0.268434	0.117842	-0.212129	-1.4538	0.2772	-0.477206	-0.121865	-1.36788	-2.08304	-1.30981	2.88123	3.66427	-1.89424	0.188135	1.11048	0.80133	-2.17802	-2.63735	-0.280086	0.844847	-0.363736	-0.0767102
YPO1907	ybtE, irp5			-0.0122347		0.138718	-0.131084	-0.613039	0.126013	-0.39064	-0.194697	-1.47986	-0.974654	-0.724113	1.52409	1.90911	-0.506273	0.180686		0.0757917		-1.29665	0.167031	0.385117		-0.0756289
YPO1908	ybtT, irp4			-0.0376342		0.305367	-0.0756511	-0.314803	0.100518	-0.310828	-0.0214736	-1.01377	-0.437981	-0.156393	1.46009	1.25661	-0.430022	0.291951		-0.299818		-1.16985				0.714982
YPO1909	ybtU, irp3			0.143299		0.447952	0.0115086	-0.338108	0.310692	-0.430746	0.0795116	-1.33134	-0.704538	-0.10157	1.40057	1.55029	-0.409875									-0.128651
YPO1910	irp1	-0.020727		-0.404329		2.05136	0.0247721	0.302873	-0.202235	-0.0159465	-0.114404	0.00920896	-0.351215	-0.0894689	0.418962	0.148402	-0.200615	1.0364	0.016714	-0.256181	0.00228367	-0.221828	1.26337	0.717433	0.360535	-0.0770167
YPO1911	irp2	0.333936	-0.0288528	-0.260076	0.1236	0.576248	-0.353082	-0.233249	0.102348	-0.192343	-0.0899114	-1.05396	-0.25027	-0.0976734	2.9801	2.06825	-0.601823	-0.218236	0.513946	0.154169	-0.165656	-1.75161	0.0599619	0.621241	-0.169217	-0.24196
YPO1912	ybtA			1.40529	1.83496	0.883943	-0.521498		-0.14603	0.15292	-0.178189	-0.844276	-0.257688	-0.0960106	2.43514	3.10899	-0.711811	-0.144942		0.25789				0.3072	-0.22378	-0.139955
YPO1913	ybtP, irp6			0.209859		0.375797	-0.707396	-0.150245	0.286634	0.426255	-0.0853566	-1.1516	-0.338838	-0.114693	2.55471	3.08404	-0.887193	0.309447	0.13135	0.0539425		-2.17384	0.153259	0.815986		0.872422
YPO1914	ybtQ, irp7			0.290951		0.527603	-0.450892	-0.737345	0.248053	0.200194	-0.169057	-1.08734	-0.343737	-0.187705	2.5465	2.73623	-0.617868	0.152202		-0.169877		-2.4933	0.40176	0.395652		0.451856
YPO1915	ybtX, irp8	-0.00373375		0.0576633		0.753997	-0.224963	-1.392	0.106462	0.297065	-0.0669462	-0.860883	-0.244492	-0.458314	2.15547	2.10105	-0.656838	-0.308274	-0.225451	-0.0848239		-0.524157	0.432605	0.491295	-0.34114	0.451297
YPO1916	ybtS, irp9	1.07581		0.026907		0.591165	-0.306216	-1.8158	0.378193	0.107731	-0.0110469	-1.81391	-0.455219	-0.399276	3.23156	3.99832	-1.65741	-0.226149	0.773029	0.122812		-3.42404	-0.0724967	2.17936	-0.29447	0.323656
YPO1918	YPO1918											0.140237			0.325628		0.471942	1.10275
YPO1919	YPO1919	0.198209		0.871427		0.742835	-0.169687	-0.17985			0.0297481	-0.291324	-0.889038		0.333247	-0.187535	0.025574	0.801901			-0.19561			0.480967	0.115861	0.0887027
YPO1920	YPO1920	-0.2411		1.32708		0.743294	-0.169124	-0.240444	-0.410879		0.113779	-0.0511351		0.217889	0.313063	-0.355231	0.1538	0.623584		0.0786368	0.380196			0.357455	0.0613636	0.296016
YPO1921	YPO1921						0.006239	-0.485379	0.275341			-0.270474	-0.696431	0.205105	0.068269	-0.308049	0.0788742	0.316484		0.056304	1.15163			0.117459	-0.40019	-0.287519
YPO1922	YPO1922						0.239525								0.154727
YPO1923	YPO1923	0.0908166	1.13623	-0.118414	-0.351382	-0.179239	-0.0097421	-0.0306296	-0.070007	-0.162093	-0.0421307	0.347552	-2.17678	-2.57686	-0.0740785	0.0425193	0.0996801	0.381076	-0.202907	0.162377	0.243181	-0.616995	0.269426	0.478375	0.260175	0.688835
YPO1925	YPO1925	0.342063	0.598123	-1.19924	-0.365182	-0.397167	0.120244	-0.0203365	0.16624	0.33772	-0.0364899	0.322337	-4.18355	-5.03921	-0.640026	0.0572833	0.493342	0.410313	-0.0462237	0.187096	1.0014		-0.00591923	0.195608	-0.521894	-0.0055791
YPO1926	YPO1926	0.324265		-0.149408		0.0495168	0.125207	0.171597	0.475683		-0.0996536	-0.342607	-2.26701	-5.98906	0.032382	0.059795	-0.269076	-0.519435	1.5423	0.444154	-0.678823		-0.00429969		0.301881	0.171017
YPO1927	YPO1927					0.454839								-0.853439	0.143663	0.261464	-0.426748				-0.296303					0.2111
YPO1928	YPO1928	0.47215		0.355056			0.0157809	-0.0237548	0.0218706	0.471805	0.0580267	-0.00880251	-0.309739		-0.0201275	0.0717383	-0.151108	-0.167564	0.391696	0.144681	-0.511448				0.381155	0.0189801
YPO1929	YPO1929	1.10036		-0.111653		-0.0638096	0.170582	-0.139235	-0.263515		-0.0653319	-0.0194013			-0.0704638	-0.0575735	0.20404	0.320187	-0.483434	-0.363253	0.549844					0.238639
YPO1930	YPO1930			1.01998		0.352948	-0.0808685								-0.378972	-0.0842204					0.56896					0.402825
YPO1931	YPO1931																				0.361873
YPO1932	YPO1932	0.599403	-0.866833	0.158558		0.0440862	-0.0218168	-0.442499	-0.255217	0.149116	-0.0114125	-0.226503	-0.942239	-2.40812	0.0491866	-0.156511	0.434316	0.264194	-0.416543	0.073056	0.0790318	0.185086	0.168747	-0.0518443	-0.100618	-0.11926
YPO1933	YPO1933	-0.220193		0.528656		0.0664509	0.118521	-0.115552	-0.0947401		0.0806001	0.235335	-0.744705	-0.098996	0.0243009	-0.152905	0.0896371	0.205765			0.213421					0.0165176
YPO1934	YPO1934	1.23991	0.537381	-0.439109		-0.154809	0.370895	-0.0193941	-0.0240238		-0.105227	0.404295	-1.94652		-0.0395616	-0.0733454	0.583016	0.333721			0.759006			0.0557447	-0.27803	-0.25906
YPO1935	YPO1935	0.176297		-0.31428			1.38969	1.14177		0.387364		0.554886			-0.1765	-0.0939349		1.04533			0.414754					-0.135578
YPO1936	YPO1936	0.651607	0.616975	-1.24299	0.377687	-0.178233	-0.0830314	-0.378785	0.125532	0.478217	0.00603892	0.294659	-1.8267		-0.366409	-0.0260193	0.636767	0.73115	-0.700862	-0.169978	0.951946	0.343537	0.323361	-0.125793	0.182033	-0.476797
YPO1937	ansP	0.345935	-0.517163	-0.738188	-0.0524445	0.434976	-1.60131	-2.59731	-0.340178	0.502592	0.0145034	0.267346	-2.9184	-3.88208	-0.33367	0.0901214	0.556743	1.49368	-0.814954	-0.473111	1.32762		-0.565841	0.50018	0.489334	0.859495
YPO1938	YPO1938	0.340037		0.82429		-0.255277	-0.0128062	-0.573784	0.0806059		0.0324667		-3.21604	-2.56719	-0.203951	0.0258464	0.312376	-0.198649	-0.14671	-0.58724	1.10965					0.341309
[truncated: 2,007 more rows]
